# Supplementary material for: Quasi-solid-state Zn-air batteries with an atomically dispersed cobalt electrocatalyst and organohydrogel electrolyte
Source: Nat Commun. 2022 Jun 27;13:3689. doi: 10.1038/s41467-022-31383-4 (PMC9237111; doi:10.1038/s41467-022-31383-4)
Supplement: Supplementary file 5 — Source Data [file 41467_2022_31383_MOESM5_ESM.xlsx]

## Sheet: Figure 1
Figure 1d			Figure 1e					Figure 1f
406.17	6465.88		298.5	8440.35	298.47	3192.68		0	0.06599	0	0.22219	0	0.04047	0	0.1734
406.07	6599.53		298.4	8398.27	298.37	3377.68		0.03068	0.0642	0.03068	0.24292	0.03068	0.04697	0.03068	0.1721
405.97	6560.88		298.3	8512.88	298.27	3169.01		0.06136	0.05937	0.06136	0.29213	0.06136	0.06121	0.06136	0.16868
405.87	6744.83		298.2	8234.29	298.17	3192.93		0.09204	0.05321	0.09204	0.34823	0.09204	0.07621	0.09204	0.16455
405.77	6616.73		298.1	8312.51	298.07	3366.36		0.12272	0.04853	0.12272	0.39634	0.12272	0.08825	0.12272	0.16168
405.67	6647.99		298	8586.43	297.97	3259.98		0.1534	0.04819	0.1534	0.42788	0.1534	0.09545	0.1534	0.16193
405.57	6747.94		297.9	8507.51	297.87	3199.63		0.18408	0.0526	0.18408	0.43835	0.18408	0.09694	0.18408	0.16618
405.47	6654.63		297.8	8334.35	297.77	3370.09		0.21476	0.05925	0.21476	0.42643	0.21476	0.09267	0.21476	0.17381
405.37	6770.36		297.7	8191.32	297.67	3330.94		0.24544	0.06509	0.24544	0.39383	0.24544	0.08346	0.24544	0.183
405.27	6829.74		297.6	8507.81	297.57	3167.55		0.27612	0.06798	0.27612	0.34601	0.27612	0.07133	0.27612	0.19146
405.17	6816.67		297.5	8498.71	297.47	3231.62		0.3068	0.06701	0.3068	0.29383	0.3068	0.06023	0.3068	0.19723
405.07	6962.89		297.4	8270.23	297.37	3254.37		0.33748	0.06248	0.33748	0.25622	0.33748	0.05635	0.33748	0.19909
404.97	6791.89		297.3	8330.53	297.27	3290.5		0.36816	0.05617	0.36816	0.25588	0.36816	0.06373	0.36816	0.19696
404.87	6665.54		297.2	8217.56	297.17	3224.97		0.39884	0.05151	0.39884	0.29735	0.39884	0.07897	0.39884	0.19206
404.77	6669.74		297.1	8382.51	297.07	3253.36		0.42951	0.05239	0.42951	0.36171	0.42951	0.09625	0.42951	0.18711
404.67	6768.89		297	8355.68	296.97	3272.47		0.46019	0.05954	0.46019	0.42827	0.46019	0.11147	0.46019	0.186
404.57	6695.26		296.9	8406.09	296.87	3374.05		0.49087	0.06957	0.49087	0.48312	0.49087	0.12213	0.49087	0.19256
404.47	6666.38		296.8	8438.6	296.77	3359.83		0.52155	0.07836	0.52155	0.51764	0.52155	0.12677	0.52155	0.20854
404.37	6731.79		296.7	8602.98	296.67	3247.51		0.55223	0.0828	0.55223	0.52706	0.55223	0.1249	0.55223	0.23268
404.27	6891.05		296.6	8647.07	296.57	3345.4		0.58291	0.08092	0.58291	0.51021	0.58291	0.11704	0.58291	0.2616
404.17	6797.53		296.5	8586.97	296.47	3360.88		0.61359	0.07183	0.61359	0.47039	0.61359	0.10516	0.61359	0.29145
404.07	6974.39		296.4	8576.79	296.37	3443.48		0.64427	0.05583	0.64427	0.4175	0.64427	0.0935	0.64427	0.31888
403.97	6875.51		296.3	8641.72	296.27	3496.52		0.67495	0.03545	0.67495	0.37229	0.67495	0.08915	0.67495	0.34149
403.87	6857.73		296.2	8700.26	296.17	3564.55		0.70563	0.0239	0.70563	0.3669	0.70563	0.09865	0.70563	0.3581
403.77	6923.06		296.1	8985.04	296.07	3458.45		0.73631	0.04319	0.73631	0.42359	0.73631	0.12152	0.73631	0.36887
403.67	6963.66		296	8927.29	295.97	3438.25		0.76699	0.07378	0.76699	0.53138	0.76699	0.15231	0.76699	0.37549
403.57	6975.87		295.9	9070.12	295.87	3394.73		0.79767	0.10468	0.79767	0.6653	0.79767	0.18619	0.79767	0.38119
403.47	7107.58		295.8	9160.31	295.77	3575.32		0.82835	0.13219	0.82835	0.80589	0.82835	0.22016	0.82835	0.3903
403.37	6958.75		295.7	9162.18	295.67	3596.28		0.85903	0.15408	0.85903	0.94105	0.85903	0.25273	0.85903	0.40724
403.27	6761.84		295.6	9287.03	295.57	3555.68		0.88971	0.169	0.88971	1.06449	0.88971	0.28358	0.88971	0.43505
403.17	6948.97		295.5	9227.81	295.47	3667.78		0.92039	0.17641	0.92039	1.17535	0.92039	0.31339	0.92039	0.47422
403.07	7009.45		295.4	9178.81	295.37	3663.28		0.95107	0.17645	0.95107	1.27835	0.95107	0.34354	0.95107	0.52281
402.97	7072.75		295.3	9341.01	295.27	3766.24		0.98175	0.16976	0.98175	1.38375	0.98175	0.37571	0.98175	0.57745
402.87	7206.25		295.2	9431.47	295.17	3778.47		1.01243	0.15708	1.01243	1.50584	1.01243	0.41132	1.01243	0.63451
402.77	6965.19		295.1	9583.56	295.07	3691		1.04311	0.13893	1.04311	1.65947	1.04311	0.45099	1.04311	0.69106
402.67	7107.9		295	9745.47	294.97	3733.41		1.07379	0.11545	1.07379	1.85542	1.07379	0.49427	1.07379	0.74539
402.57	7272.18		294.9	9790.12	294.87	3832.22		1.10447	0.08678	1.10447	2.09683	1.10447	0.53966	1.10447	0.79736
402.47	7192.74		294.8	9842.19	294.77	3803.15		1.13515	0.05563	1.13515	2.37844	1.13515	0.58494	1.13515	0.8484
402.37	7395.49		294.7	9804.4	294.67	3803.92		1.16583	0.04225	1.16583	2.68826	1.16583	0.62761	1.16583	0.90129
402.27	7472.6		294.6	9943.92	294.57	3864.77		1.1965	0.07608	1.1965	3.01002	1.1965	0.66537	1.1965	0.95958
402.17	7385.14		294.5	9888.86	294.47	3924.91		1.22718	0.13068	1.22718	3.32537	1.22718	0.69655	1.22718	1.02657
402.07	7606.72		294.4	9638.65	294.37	4025.42		1.25786	0.19071	1.25786	3.61546	1.25786	0.72051	1.25786	1.10429
401.97	7642.8		294.3	9626.69	294.27	3885.8		1.28854	0.2491	1.28854	3.86211	1.28854	0.73799	1.28854	1.19266
401.87	7671.76		294.2	9937.06	294.17	3863.78		1.31922	0.29936	1.31922	4.04878	1.31922	0.75125	1.31922	1.2892
401.77	7802.91		294.1	10102.5	294.07	3848.17		1.3499	0.335	1.3499	4.1613	1.3499	0.76403	1.3499	1.38932
401.67	7882.71		294	10353.6	293.97	3967.18		1.38058	0.35023	1.38058	4.18857	1.38058	0.78102	1.38058	1.48691
401.57	8046.05		293.9	10321.5	293.87	3870.01		1.41126	0.34113	1.41126	4.1231	1.41126	0.80681	1.41126	1.57511
401.47	8204.56		293.8	10445.4	293.77	3861.04		1.44194	0.30783	1.44194	3.96143	1.44194	0.84457	1.44194	1.64694
401.37	8341.69		293.7	10360.7	293.67	3832.05		1.47262	0.25964	1.47262	3.7044	1.47262	0.8948	1.47262	1.6959
401.27	8205.16		293.6	10395.2	293.57	3939.89		1.5033	0.22758	1.5033	3.35739	1.5033	0.95509	1.5033	1.71645
401.17	8342.84		293.5	10548.5	293.47	4109.9		1.53398	0.26406	1.53398	2.93051	1.53398	1.02056	1.53398	1.70437
401.07	8570.64		293.4	10915.4	293.37	4148.28		1.56466	0.37558	1.56466	2.43919	1.56466	1.08497	1.56466	1.65705
400.97	8828.29		293.3	11076.6	293.27	4191.94		1.59534	0.52558	1.59534	1.9063	1.59534	1.14167	1.59534	1.57365
400.87	8871.13		293.2	11179.3	293.17	4322.16		1.62602	0.68614	1.62602	1.37031	1.62602	1.18442	1.62602	1.45525
400.77	8887.09		293.1	11063.7	293.07	4333.55		1.6567	0.83969	1.6567	0.92011	1.6567	1.20785	1.6567	1.30481
400.67	9099.51		293	11129.8	292.97	4433.43		1.68738	0.97558	1.68738	0.7834	1.68738	1.20786	1.68738	1.12707
400.57	9235.03		292.9	11508.2	292.87	4553.21		1.71806	1.09153	1.71806	1.07313	1.71806	1.18183	1.71806	0.92838
400.47	9191.93		292.8	11796.7	292.77	4529.66		1.74874	1.19757	1.74874	1.52925	1.74874	1.12876	1.74874	0.71642
400.37	9269.78		292.7	11761.6	292.67	4605.69		1.77942	1.31956	1.77942	1.99454	1.77942	1.04937	1.77942	0.49992
400.27	9716.39		292.6	11848.7	292.57	4644.75		1.8101	1.49661	1.8101	2.41423	1.8101	0.94607	1.8101	0.28851
400.17	9970.88		292.5	12284.9	292.47	4647.71		1.84078	1.76726	1.84078	2.76343	1.84078	0.82307	1.84078	0.09606
400.07	10085.8		292.4	12306.4	292.37	4633.22		1.87146	2.15193	1.87146	3.02857	1.87146	0.68643	1.87146	0.10055
399.97	10055		292.3	12510.6	292.27	4751.53		1.90214	2.64725	1.90214	3.20263	1.90214	0.54469	1.90214	0.24178
399.87	9919.47		292.2	12726.2	292.17	4639.93		1.93282	3.23263	1.93282	3.28362	1.93282	0.41085	1.93282	0.3509
399.77	10283.8		292.1	12934.6	292.07	4868.09		1.9635	3.87826	1.9635	3.27383	1.9635	0.30787	1.9635	0.41938
399.67	10387.9		292	13230.5	291.97	4967.85		1.99418	4.54996	1.99418	3.17929	1.99418	0.27187	1.99418	0.44425
399.57	10127.3		291.9	13520	291.87	5054.72		2.02485	5.21185	2.02485	3.00919	2.02485	0.31414	2.02485	0.42581
399.47	10175.6		291.8	13535.5	291.77	5214.24		2.05553	5.82834	2.05553	2.77522	2.05553	0.39694	2.05553	0.36893
399.37	10452.8		291.7	13370.8	291.67	5156.45		2.08621	6.36595	2.08621	2.4909	2.08621	0.48844	2.08621	0.28847
399.27	10484.6		291.6	13795.3	291.57	5113.06		2.11689	6.79513	2.11689	2.17078	2.11689	0.57716	2.11689	0.23021
399.17	10607.6		291.5	13595.6	291.47	5337.38		2.14757	7.09196	2.14757	1.82975	2.14757	0.66258	2.14757	0.28018
399.07	10681.4		291.4	13940	291.37	5144.97		2.17825	7.23957	2.17825	1.48227	2.17825	0.74981	2.17825	0.43413
398.97	10733.6		291.3	14141.1	291.27	5096.01		2.20893	7.22911	2.20893	1.14176	2.20893	0.84648	2.20893	0.63325
398.87	11141.7		291.2	14288.6	291.17	5361.44		2.23961	7.06031	2.23961	0.82007	2.23961	0.9599	2.23961	0.84793
398.77	11379.5		291.1	14408.5	291.07	5294.35		2.27029	6.7413	2.27029	0.52723	2.27029	1.09455	2.27029	1.06223
398.67	11500.3		291	14135.9	290.97	5260.72		2.30097	6.28808	2.30097	0.27246	2.30097	1.25075	2.30097	1.26457
398.57	11623.4		290.9	14151	290.87	5357.36		2.33165	5.72329	2.33165	0.08314	2.33165	1.42478	2.33165	1.44563
398.47	11908.7		290.8	14226.7	290.77	5233.53		2.36233	5.0746	2.36233	0.15185	2.36233	1.60999	2.36233	1.59793
398.37	11632.7		290.7	14422.7	290.67	5410.55		2.39301	4.37289	2.39301	0.27972	2.39301	1.79803	2.39301	1.71585
398.27	11434.3		290.6	14601.6	290.57	5352.84		2.42369	3.65012	2.42369	0.37462	2.42369	1.97987	2.42369	1.79575
398.17	11494.2		290.5	14578.5	290.47	5497.76		2.45437	2.93737	2.45437	0.43597	2.45437	2.14661	2.45437	1.8361
398.07	10904.2		290.4	14717.1	290.37	5518.55		2.48505	2.26304	2.48505	0.46819	2.48505	2.29006	2.48505	1.83742
397.97	10538.3		290.3	14457.7	290.27	5390.84		2.51573	1.65154	2.51573	0.4768	2.51573	2.40316	2.51573	1.80227
397.87	9938.32		290.2	14260.7	290.17	5469.2		2.54641	1.12301	2.54641	0.46739	2.54641	2.4803	2.54641	1.73509
397.77	9299.88		290.1	14197.8	290.07	5334.19		2.57709	0.69549	2.57709	0.44497	2.57709	2.51756	2.57709	1.64203
397.67	8910.22		290	14534.2	289.97	5378.22		2.60777	0.39599	2.60777	0.41341	2.60777	2.51282	2.60777	1.5307
397.57	8202.8		289.9	14543.2	289.87	5271.37		2.63845	0.28196	2.63845	0.37535	2.63845	2.46582	2.63845	1.40993
397.47	7822.31		289.8	14422.6	289.77	5517.82		2.66913	0.32747	2.66913	0.33219	2.66913	2.37814	2.66913	1.28939
397.37	7355.37		289.7	14341.3	289.67	5567.55		2.69981	0.3916	2.69981	0.28467	2.69981	2.25306	2.69981	1.17907
397.27	7023.56		289.6	14485.1	289.57	5451.08		2.73049	0.42228	2.73049	0.23343	2.73049	2.09535	2.73049	1.08826
397.17	6753.45		289.5	14538	289.47	5528.04		2.76117	0.41665	2.76117	0.18009	2.76117	1.91109	2.76117	1.02397
397.07	6643.06		289.4	14702.8	289.37	5660.02		2.79184	0.3821	2.79184	0.12903	2.79184	1.70734	2.79184	0.989
396.97	6395.9		289.3	14469.3	289.27	5916.45		2.82252	0.32649	2.82252	0.09267	2.82252	1.49185	2.82252	0.98104
396.87	6159.79		289.2	14732.8	289.17	5632.97		2.8532	0.25534	2.8532	0.09412	2.8532	1.2728	2.8532	0.99352
396.77	6353.21		289.1	14638.8	289.07	5767.14		2.88388	0.17139	2.88388	0.12962	2.88388	1.05858	2.88388	1.01802
396.67	5977.2		289	14865.1	288.97	5884.1		2.91456	0.0756	2.91456	0.17437	2.91456	0.85767	2.91456	1.04646
396.57	5922.46		288.9	14849.5	288.87	6053.3		2.94524	0.03287	2.94524	0.21591	2.94524	0.67871	2.94524	1.07225
396.47	5882.77		288.8	15102.8	288.77	6097.37		2.97592	0.14998	2.97592	0.249	2.97592	0.53056	2.97592	1.0905
396.37	5894.58		288.7	15125.5	288.67	6239.65		3.0066	0.27484	3.0066	0.27121	3.0066	0.42161	3.0066	1.09778
396.27	5871.97		288.6	15046.4	288.57	6132.19		3.03728	0.40261	3.03728	0.28192	3.03728	0.3561	3.03728	1.09183
396.17	5787.58		288.5	15195.3	288.47	6216.84		3.06796	0.52787	3.06796	0.28212	3.06796	0.32746	3.06796	1.07125
396.07	5906.8		288.4	15515.7	288.37	6483.78		3.09864	0.64505	3.09864	0.27457	3.09864	0.3184	3.09864	1.03535
395.97	6013.28		288.3	15882.8	288.27	6536.17		3.12932	0.74921	3.12932	0.26373	3.12932	0.31127	3.12932	0.98408
395.87	5887.12		288.2	15701.5	288.17	6613.37		3.16	0.83663	3.16	0.25533	3.16	0.29504	3.16	0.91804
395.77	5830.53		288.1	16145.2	288.07	6680.01		3.19068	0.90528	3.19068	0.25477	3.19068	0.26492	3.19068	0.83844
395.67	5734.71		288	16541	287.97	6726.61		3.22136	0.95483	3.22136	0.26461	3.22136	0.22014	3.22136	0.74714
395.57	5726.12		287.9	16657.2	287.87	7217.07		3.25204	0.98652	3.25204	0.28306	3.25204	0.16213	3.25204	0.64658
395.47	5747.8		287.8	17296.1	287.77	7412.31		3.28272	1.00265	3.28272	0.30524	3.28272	0.09355	3.28272	0.53973
395.37	5652.84		287.7	17868.9	287.67	7753.8		3.3134	1.00603	3.3134	0.32552	3.3134	0.01873	3.3134	0.42994
			287.6	18364.1	287.57	7938.35		3.34408	0.99942	3.34408	0.33919	3.34408	0.06395	3.34408	0.32081
			287.5	18872.5	287.47	7964.18		3.37476	0.98511	3.37476	0.34304	3.37476	0.14517	3.37476	0.21607
			287.4	19428.4	287.37	8603.25		3.40544	0.96482	3.40544	0.33567	3.40544	0.22478	3.40544	0.11979
			287.3	20225.4	287.27	8911.87		3.43612	0.93984	3.43612	0.31762	3.43612	0.30019	3.43612	0.04123
			287.2	21119.1	287.17	9028.01		3.4668	0.91142	3.4668	0.29182	3.4668	0.36943	3.4668	0.05521
			287.1	22201.7	287.07	9651.01		3.49748	0.88121	3.49748	0.26417	3.49748	0.43106	3.49748	0.11089
			287	22969.5	286.97	10158.2		3.52816	0.85163	3.52816	0.24412	3.52816	0.48411	3.52816	0.15476
			286.9	24098.2	286.87	10752.1		3.55884	0.82621	3.55884	0.24255	3.55884	0.5281	3.55884	0.18401
			286.8	25145.6	286.77	11107.7		3.58952	0.80983	3.58952	0.26486	3.58952	0.56289	3.58952	0.19901
			286.7	26160.6	286.67	11903		3.62019	0.8087	3.62019	0.30653	3.62019	0.58871	3.62019	0.20118
			286.6	27484.5	286.57	12439.2		3.65087	0.82984	3.65087	0.35802	3.65087	0.60601	3.65087	0.19259
			286.5	29332.6	286.47	12911.4		3.68155	0.87973	3.68155	0.41056	3.68155	0.61545	3.68155	0.17578
			286.4	30335.1	286.37	13863.4		3.71223	0.96247	3.71223	0.4577	3.71223	0.61786	3.71223	0.15341
			286.3	32137.1	286.27	14660.2		3.74291	1.07839	3.74291	0.49494	3.74291	0.61414	3.74291	0.12807
			286.2	34116.6	286.17	15568.2		3.77359	1.22395	3.77359	0.51938	3.77359	0.60532	3.77359	0.10192
			286.1	36743	286.07	16755.5		3.80427	1.39249	3.80427	0.5294	3.80427	0.59248	3.80427	0.07644
			286	39098.7	285.97	17870.1		3.83495	1.5751	3.83495	0.52452	3.83495	0.57683	3.83495	0.05229
			285.9	42289.6	285.87	18695.4		3.86563	1.76149	3.86563	0.50524	3.86563	0.55962	3.86563	0.02957
			285.8	46153.6	285.77	20349.8		3.89631	1.94065	3.89631	0.47292	3.89631	0.54224	3.89631	0.01224
			285.7	50750.1	285.67	22395.8		3.92699	2.10151	3.92699	0.42965	3.92699	0.52611	3.92699	0.02505
			285.6	57304.7	285.57	24855.5		3.95767	2.23369	3.95767	0.37804	3.95767	0.51267	3.95767	0.05029
			285.5	65419.4	285.47	27632.4		3.98835	2.32817	3.98835	0.32108	3.98835	0.50324	3.98835	0.07794
			285.4	75289.9	285.37	31491.2		4.01903	2.37795	4.01903	0.26193	4.01903	0.49885	4.01903	0.10619
			285.3	87535.2	285.27	34874		4.04971	2.37864	4.04971	0.2038	4.04971	0.50006	4.04971	0.13328
			285.2	102506	285.17	39667.8		4.08039	2.32889	4.08039	0.14978	4.08039	0.50688	4.08039	0.15723
			285.1	117263	285.07	44172.1		4.11107	2.23074	4.11107	0.10278	4.11107	0.51872	4.11107	0.17614
			285	131100	284.97	47654.7		4.14175	2.08981	4.14175	0.06557	4.14175	0.53454	4.14175	0.18842
			284.9	141440	284.87	50229.5		4.17243	1.91565	4.17243	0.04076	4.17243	0.55309	4.17243	0.19324
			284.8	146856	284.77	49872.9		4.20311	1.72205	4.20311	0.02889	4.20311	0.57309	4.20311	0.19102
			284.7	144093	284.67	48264.3		4.23379	1.52767	4.23379	0.02406	4.23379	0.59351	4.23379	0.1842
			284.6	133457	284.57	43791		4.26447	1.35653	4.26447	0.02175	4.26447	0.6137	4.26447	0.17826
			284.5	118298	284.47	37653.1		4.29515	1.23622	4.29515	0.03088	4.29515	0.63346	4.29515	0.18189
			284.4	99798.2	284.37	30999.1		4.32583	1.18992	4.32583	0.05626	4.32583	0.65314	4.32583	0.20351
			284.3	79068.3	284.27	23802.6		4.35651	1.22307	4.35651	0.09307	4.35651	0.67353	4.35651	0.24536
			284.2	60290.7	284.17	17770.6		4.38719	1.31911	4.38719	0.13794	4.38719	0.69571	4.38719	0.30343
			284.1	44916	284.07	13406.2		4.41786	1.45115	4.41786	0.18835	4.41786	0.72083	4.41786	0.37179
			284	32797.5	283.97	10322		4.44854	1.59487	4.44854	0.24188	4.44854	0.7498	4.44854	0.44501
			283.9	24173.6	283.87	7818.82		4.47922	1.73306	4.47922	0.29607	4.47922	0.783	4.47922	0.51858
			283.8	18116.5	283.77	6016.59		4.5099	1.85485	4.5099	0.3485	4.5099	0.82009	4.5099	0.58868
			283.7	13638.6	283.67	4599.61		4.54058	1.9539	4.54058	0.3968	4.54058	0.85994	4.54058	0.65219
			283.6	10528.4	283.57	3681.58		4.57126	2.02686	4.57126	0.43877	4.57126	0.90078	4.57126	0.70655
			283.5	8223.34	283.47	3006.83		4.60194	2.07224	4.60194	0.47249	4.60194	0.94034	4.60194	0.74983
			283.4	6353.22	283.37	2489.38		4.63262	2.08979	4.63262	0.49634	4.63262	0.97612	4.63262	0.78069
			283.3	4862.96	283.27	2121.03		4.6633	2.08004	4.6633	0.50916	4.6633	1.00565	4.6633	0.79841
			283.2	3920.4	283.17	1664.06		4.69398	2.04406	4.69398	0.51026	4.69398	1.02666	4.69398	0.80282
			283.1	3280.36	283.07	1379.79		4.72466	1.98341	4.72466	0.4995	4.72466	1.03726	4.72466	0.79426
			283	2745.15	282.97	1324.47		4.75534	1.90015	4.75534	0.47736	4.75534	1.03607	4.75534	0.77349
			282.9	2412.24	282.87	1183.01		4.78602	1.79688	4.78602	0.44489	4.78602	1.02225	4.78602	0.74161
			282.8	2144.71	282.77	1126.71		4.8167	1.67682	4.8167	0.40379	4.8167	0.99558	4.8167	0.69994
			282.7	1937.49	282.67	899.647		4.84738	1.54385	4.84738	0.35638	4.84738	0.9564	4.84738	0.64995
			282.6	1703.02	282.57	856.016		4.87806	1.40252	4.87806	0.30562	4.87806	0.90562	4.87806	0.59317
			282.5	1650.03	282.47	823.149		4.90874	1.25801	4.90874	0.25521	4.90874	0.84458	4.90874	0.53112
			282.4	1569.26	282.37	763.165		4.93942	1.11605	4.93942	0.20969	4.93942	0.77501	4.93942	0.46527
			282.3	1462.11	282.27	775.69		4.9701	0.98271	4.9701	0.17436	4.9701	0.69892	4.9701	0.39703
			282.2	1422.6	282.17	658.543		5.00078	0.86409	5.00078	0.15387	5.00078	0.61854	5.00078	0.32771
			282.1	1292.35	282.07	598.379		5.03146	0.76556	5.03146	0.14866	5.03146	0.53624	5.03146	0.25858
			282	1204.5	281.97	547.166		5.06214	0.69062	5.06214	0.1533	5.06214	0.45469	5.06214	0.19087
			281.9	1213.89	281.87	532.76		5.09282	0.63955	5.09282	0.16046	5.09282	0.37713	5.09282	0.12595
			281.8	1215.67	281.77	559.074		5.1235	0.60869	5.1235	0.16504	5.1235	0.30815	5.1235	0.06599
			281.7	1136.79	281.67	580.075		5.15418	0.59146	5.15418	0.16498	5.15418	0.25499	5.15418	0.02547
			281.6	1165.91	281.57	519.428		5.18486	0.58051	5.18486	0.16092	5.18486	0.22782	5.18486	0.05602
			281.5	1170.4	281.47	507.896		5.21553	0.56961	5.21553	0.15588	5.21553	0.23389	5.21553	0.10002
			281.4	1045.11	281.37	489.763		5.24621	0.55452	5.24621	0.15474	5.24621	0.26876	5.24621	0.13915
			281.3	966.488	281.27	484.157		5.27689	0.53298	5.27689	0.16244	5.27689	0.32096	5.27689	0.17153
			281.2	1101.29	281.17	451.004		5.30757	0.50433	5.30757	0.18094	5.30757	0.38105	5.30757	0.1965
			281.1	1105.13	281.07	424.82		5.33825	0.46904	5.33825	0.20808	5.33825	0.44318	5.33825	0.21382
			281	991.672	280.97	465.003		5.36893	0.42835	5.36893	0.23956	5.36893	0.50367	5.36893	0.22347
			280.9	961.316	280.87	424.713		5.39961	0.38391	5.39961	0.27094	5.39961	0.55986	5.39961	0.22567
			280.8	996.45	280.77	451.557		5.43029	0.33754	5.43029	0.2985	5.43029	0.60959	5.43029	0.22082
					280.67	498.159		5.46097	0.29115	5.46097	0.31945	5.46097	0.65102	5.46097	0.20951
					280.57	486.915		5.49165	0.2466	5.49165	0.33183	5.49165	0.6826	5.49165	0.19245
					280.47	500.207		5.52233	0.2058	5.52233	0.33461	5.52233	0.70308	5.52233	0.17048
					280.37	506.523		5.55301	0.17077	5.55301	0.32765	5.55301	0.71158	5.55301	0.14453
					280.27	474.363		5.58369	0.14374	5.58369	0.31177	5.58369	0.70763	5.58369	0.11555
					280.17	502.471		5.61437	0.12671	5.61437	0.28886	5.61437	0.69122	5.61437	0.08457
					280.07	543.631		5.64505	0.12029	5.64505	0.26203	5.64505	0.66279	5.64505	0.05267
					279.97	477.081		5.67573	0.12249	5.67573	0.23582	5.67573	0.62326	5.67573	0.02165
					279.87	440.119		5.70641	0.12961	5.70641	0.21606	5.70641	0.57397	5.70641	0.01606
					279.77	442.147		5.73709	0.13811	5.73709	0.20856	5.73709	0.51667	5.73709	0.04427
					279.67	500.357		5.76777	0.14543	5.76777	0.21595	5.76777	0.45346	5.76777	0.07238
					279.57	460.714		5.79845	0.15002	5.79845	0.23581	5.79845	0.38678	5.79845	0.0983
					279.47	487.362		5.82913	0.151	5.82913	0.26272	5.82913	0.31947	5.82913	0.12154
								5.85981	0.14805	5.85981	0.29144	5.85981	0.25499	5.85981	0.14186
								5.89049	0.14133	5.89049	0.31825	5.89049	0.19795	5.89049	0.15922
								5.92117	0.13155	5.92117	0.34099	5.92117	0.15522	5.92117	0.17372
								5.95185	0.12007	5.95185	0.35876	5.95185	0.13529	5.95185	0.18554
								5.98253	0.10904	5.98253	0.37167	5.98253	0.14039	5.98253	0.19493
								6.0132	0.10135	6.0132	0.38057	6.0132	0.16094	6.0132	0.20216
								6.04388	0.09978	6.04388	0.38672	6.04388	0.1857	6.04388	0.20744
								6.07456	0.1053	6.07456	0.39151	6.07456	0.20824	6.07456	0.2109
								6.10524	0.11623	6.10524	0.39606	6.10524	0.22566	6.10524	0.21258
								6.13592	0.12957	6.13592	0.40091	6.13592	0.23686	6.13592	0.21238
								6.1666	0.1425	6.1666	0.40584	6.1666	0.24172	6.1666	0.21017
								6.19728	0.15304	6.19728	0.40995	6.19728	0.24065	6.19728	0.20573
								6.22796	0.16017	6.22796	0.4118	6.22796	0.2344	6.22796	0.19888
								6.25864	0.16388	6.25864	0.40974	6.25864	0.2239	6.25864	0.1895
								6.28932	0.16529	6.28932	0.40222	6.28932	0.21023	6.28932	0.17757
								6.32	0.16664	6.32	0.388	6.32	0.19453	6.32	0.16318
								6.35068	0.17093	6.35068	0.36633	6.35068	0.17794	6.35068	0.14661
								6.38136	0.18093	6.38136	0.3371	6.38136	0.16163	6.38136	0.12826
								6.41204	0.19787	6.41204	0.3009	6.41204	0.1467	6.41204	0.1087
								6.44272	0.22082	6.44272	0.25926	6.44272	0.13417	6.44272	0.08863
								6.4734	0.24724	6.4734	0.21497	6.4734	0.12486	6.4734	0.06898
								6.50408	0.27398	6.50408	0.17305	6.50408	0.11925	6.50408	0.051
								6.53476	0.29799	6.53476	0.14256	6.53476	0.11734	6.53476	0.03684
								6.56544	0.31672	6.56544	0.13564	6.56544	0.11865	6.56544	0.03003
								6.59612	0.32833	6.59612	0.15554	6.59612	0.12242	6.59612	0.03233
								6.6268	0.33191	6.6268	0.19149	6.6268	0.12783	6.6268	0.03963
								6.65748	0.32764	6.65748	0.2321	6.65748	0.13418	6.65748	0.04763
								6.68816	0.31713	6.68816	0.27054	6.68816	0.14091	6.68816	0.05457
								6.71884	0.30366	6.71884	0.30293	6.71884	0.14765	6.71884	0.05999
								6.74952	0.29243	6.74952	0.32692	6.74952	0.15415	6.74952	0.06413
								6.7802	0.28992	6.7802	0.34109	6.7802	0.16026	6.7802	0.06766
								6.81087	0.30182	6.81087	0.34469	6.81087	0.16587	6.81087	0.0715
								6.84155	0.33013	6.84155	0.33755	6.84155	0.17094	6.84155	0.07671
								6.87223	0.37241	6.87223	0.32001	6.87223	0.17545	6.87223	0.08421
								6.90291	0.42369	6.90291	0.29288	6.90291	0.17937	6.90291	0.09453
								6.93359	0.47871	6.93359	0.25736	6.93359	0.18272	6.93359	0.10779
								6.96427	0.53292	6.96427	0.21502	6.96427	0.18552	6.96427	0.12376
								6.99495	0.58268	6.99495	0.16774	6.99495	0.18777	6.99495	0.14207
								7.02563	0.62527	7.02563	0.11781	7.02563	0.18952	7.02563	0.16228
								7.05631	0.65874	7.05631	0.06863	7.05631	0.19078	7.05631	0.18394
								7.08699	0.68184	7.08699	0.03259	7.08699	0.19159	7.08699	0.20661
								7.11767	0.69397	7.11767	0.05081	7.11767	0.19201	7.11767	0.22985
								7.14835	0.69509	7.14835	0.09095	7.14835	0.19207	7.14835	0.25316
								7.17903	0.68562	7.17903	0.12944	7.17903	0.19183	7.17903	0.27606
								7.20971	0.66644	7.20971	0.16306	7.20971	0.19134	7.20971	0.29797
								7.24039	0.63871	7.24039	0.19128	7.24039	0.19066	7.24039	0.31832
								7.27107	0.60385	7.27107	0.21466	7.27107	0.18982	7.27107	0.33651
								7.30175	0.56346	7.30175	0.23463	7.30175	0.18889	7.30175	0.3519
								7.33243	0.51917	7.33243	0.25331	7.33243	0.18792	7.33243	0.36391
								7.36311	0.47267	7.36311	0.27321	7.36311	0.18694	7.36311	0.37201
								7.39379	0.42557	7.39379	0.29661	7.39379	0.18598	7.39379	0.37578
								7.42447	0.37937	7.42447	0.32504	7.42447	0.18508	7.42447	0.37491
								7.45515	0.33542	7.45515	0.35885	7.45515	0.18424	7.45515	0.36931
								7.48583	0.29486	7.48583	0.39723	7.48583	0.18346	7.48583	0.35913
								7.51651	0.25859	7.51651	0.43851	7.51651	0.1827	7.51651	0.34478
								7.54719	0.22715	7.54719	0.48062	7.54719	0.18192	7.54719	0.32704
								7.57787	0.20074	7.57787	0.52135	7.57787	0.18103	7.57787	0.30705
								7.60854	0.17908	7.60854	0.55866	7.60854	0.17992	7.60854	0.28635
								7.63922	0.16146	7.63922	0.59081	7.63922	0.17841	7.63922	0.26686
								7.6699	0.14686	7.6699	0.61644	7.6699	0.17633	7.6699	0.2507
								7.70058	0.13412	7.70058	0.63467	7.70058	0.17342	7.70058	0.23977
								7.73126	0.12216	7.73126	0.64507	7.73126	0.16943	7.73126	0.2352
								7.76194	0.11009	7.76194	0.64766	7.76194	0.16404	7.76194	0.23682
								7.79262	0.0974	7.79262	0.64287	7.79262	0.15696	7.79262	0.24311
								7.8233	0.08391	7.8233	0.63149	7.8233	0.14789	7.8233	0.25178
								7.85398	0.06998	7.85398	0.61455	7.85398	0.13657	7.85398	0.26035
								7.88466	0.05684	7.88466	0.59322	7.88466	0.12279	7.88466	0.26669
								7.91534	0.04739	7.91534	0.56871	7.91534	0.10642	7.91534	0.26915
								7.94602	0.04634	7.94602	0.54212	7.94602	0.08743	7.94602	0.26663
								7.9767	0.05584	7.9767	0.51438	7.9767	0.0659	7.9767	0.25857
								8.00738	0.07272	8.00738	0.48619	8.00738	0.04203	8.00738	0.24491
								8.03806	0.09339	8.03806	0.45798	8.03806	0.01616	8.03806	0.22608
								8.06874	0.11573	8.06874	0.43001	8.06874	0.01128	8.06874	0.20293
								8.09942	0.13855	8.09942	0.40239	8.09942	0.03965	8.09942	0.1768
								8.1301	0.16101	8.1301	0.37522	8.1301	0.06831	8.1301	0.14956
								8.16078	0.1825	8.16078	0.34863	8.16078	0.09652	8.16078	0.12384
								8.19146	0.2025	8.19146	0.32283	8.19146	0.12348	8.19146	0.10323
								8.22214	0.22059	8.22214	0.29813	8.22214	0.1484	8.22214	0.09191
								8.25282	0.23644	8.25282	0.27479	8.25282	0.17052	8.25282	0.09195
								8.2835	0.2498	8.2835	0.25294	8.2835	0.18914	8.2835	0.10062
								8.31418	0.26049	8.31418	0.23244	8.31418	0.20368	8.31418	0.11278
								8.34486	0.26841	8.34486	0.21281	8.34486	0.21367	8.34486	0.12436
								8.37554	0.27353	8.37554	0.19321	8.37554	0.21884	8.37554	0.13296
								8.40621	0.27588	8.40621	0.17261	8.40621	0.21908	8.40621	0.13737
								8.43689	0.27553	8.43689	0.15	8.43689	0.21447	8.43689	0.13715
								8.46757	0.27259	8.46757	0.12462	8.46757	0.20531	8.46757	0.13239
								8.49825	0.2672	8.49825	0.09637	8.49825	0.19209	8.49825	0.12358
								8.52893	0.25953	8.52893	0.06676	8.52893	0.17547	8.52893	0.11151
								8.55961	0.24978	8.55961	0.04367	8.55961	0.15628	8.55961	0.09722
								8.59029	0.23816	8.59029	0.05019	8.59029	0.13548	8.59029	0.08198
								8.62097	0.2249	8.62097	0.08364	8.62097	0.11419	8.62097	0.06728
								8.65165	0.21026	8.65165	0.12517	8.65165	0.09366	8.65165	0.0548
								8.68233	0.19448	8.68233	0.16839	8.68233	0.07528	8.68233	0.04618
								8.71301	0.17783	8.71301	0.21052	8.71301	0.06062	8.71301	0.0422
								8.74369	0.16054	8.74369	0.24959	8.74369	0.05105	8.74369	0.04175
								8.77437	0.14281	8.77437	0.28401	8.77437	0.04683	8.77437	0.04248
								8.80505	0.1248	8.80505	0.3125	8.80505	0.04628	8.80505	0.04234
								8.83573	0.10663	8.83573	0.33415	8.83573	0.04682	8.83573	0.04016
								8.86641	0.08839	8.86641	0.34844	8.86641	0.04643	8.86641	0.03548
								8.89709	0.07022	8.89709	0.35537	8.89709	0.04404	8.89709	0.02835
								8.92777	0.05248	8.92777	0.35546	8.92777	0.03931	8.92777	0.01933
								8.95845	0.03628	8.95845	0.34984	8.95845	0.03242	8.95845	0.01042
								8.98913	0.02573	8.98913	0.34026	8.98913	0.02401	8.98913	0.01133
								9.01981	0.02884	9.01981	0.32904	9.01981	0.01573	9.01981	0.02247
								9.05049	0.043	9.05049	0.31896	9.05049	0.01257	9.05049	0.03535
								9.08117	0.06084	9.08117	0.31286	9.08117	0.01868	9.08117	0.04815
								9.11185	0.07954	9.11185	0.31301	9.11185	0.02822	9.11185	0.0602
								9.14253	0.09795	9.14253	0.32045	9.14253	0.03766	9.14253	0.07116
								9.17321	0.11539	9.17321	0.33466	9.17321	0.04575	9.17321	0.08087
								9.20388	0.13131	9.20388	0.35383	9.20388	0.05183	9.20388	0.08935
								9.23456	0.14522	9.23456	0.37556	9.23456	0.05551	9.23456	0.09671
								9.26524	0.15674	9.26524	0.3974	9.26524	0.05658	9.26524	0.10318
								9.29592	0.16557	9.29592	0.41724	9.29592	0.05498	9.29592	0.10899
								9.3266	0.17152	9.3266	0.43348	9.3266	0.05083	9.3266	0.1143
								9.35728	0.17454	9.35728	0.445	9.35728	0.04437	9.35728	0.11918
								9.38796	0.1747	9.38796	0.45121	9.38796	0.03599	9.38796	0.12358
								9.41864	0.17225	9.41864	0.45193	9.41864	0.02624	9.41864	0.12728
								9.44932	0.16756	9.44932	0.4474	9.44932	0.01602	9.44932	0.13
								9.48	0.16118	9.48	0.43819	9.48	0.00858	9.48	0.1314
								9.51068	0.15378	9.51068	0.42515	9.51068	0.01294	9.51068	0.13113
								9.54136	0.1461	9.54136	0.40933	9.54136	0.02274	9.54136	0.12894
								9.57204	0.13892	9.57204	0.39189	9.57204	0.03256	9.57204	0.12463
								9.60272	0.13289	9.60272	0.37402	9.60272	0.04131	9.60272	0.11813
								9.6334	0.12842	9.6334	0.3568	9.6334	0.04855	9.6334	0.10951
								9.66408	0.12556	9.66408	0.34109	9.66408	0.05401	9.66408	0.09896
								9.69476	0.12397	9.69476	0.32741	9.69476	0.0576	9.69476	0.08677
								9.72544	0.12304	9.72544	0.31586	9.72544	0.05932	9.72544	0.0734
								9.75612	0.12204	9.75612	0.30617	9.75612	0.05931	9.75612	0.0594
								9.7868	0.12028	9.7868	0.29773	9.7868	0.0578	9.7868	0.04551
								9.81748	0.11725	9.81748	0.28976	9.81748	0.05515	9.81748	0.0329
								9.84816	0.11264	9.84816	0.28146	9.84816	0.0518	9.84816	0.02375
								9.87884	0.10639	9.87884	0.27212	9.87884	0.0483	9.87884	0.0216
								9.90952	0.09869	9.90952	0.26123	9.90952	0.04523	9.90952	0.02635
								9.9402	0.08992	9.9402	0.24849	9.9402	0.04317	9.9402	0.03361
								9.97088	0.08069	9.97088	0.23382	9.97088	0.04248	9.97088	0.0406

## Sheet: Figure 2
Figure 2a							Figure 2b					Figure 2c									Figure 2d					Figure 2g
1.14	0.17687	1.14	1.45048	1.14	-0.04362		0.9	0.94	1.1	2.4548		1.145	-0.2645	1.145	-0.30344	1.145	0.14284	1.145	-1.4602		0.003	-1.61489	0.003	-1.85511		-12.7064	2.76111	-2.28014	-13.3441	1.36639	-2.03863
1.139	0.1656	1.139	1.26229	1.139	-0.04438		1.9	1.02	2.1	11.6773		1.146	-0.22113	1.146	-0.20675	1.146	0.15516	1.146	-1.3052		0.0031	-1.78357	0.0031	-2.07345		-12.6934	0.01703	-0.01612	-13.3311	0.00014	-0.00014
1.138	0.15448	1.138	1.16437	1.138	-0.04506		2.9	0.96	3.1	5.36		1.147	-0.1915	1.147	-0.15881	1.147	0.15628	1.147	-1.1934		0.0032	-1.95094	0.0032	-2.32643		-12.6814	0.01291	-0.01217	-13.3191	0.00012	-0.00013
1.137	0.14453	1.137	1.08838	1.137	-0.0453							1.148	-0.16944	1.148	-0.12458	1.148	0.15564	1.148	-1.0976		0.0033	-2.05829	0.0033	-2.53724		-12.6684	0.00865	-0.00811	-13.3061	0.00014	-0.00017
1.136	0.13546	1.136	1.02106	1.136	-0.04613							1.149	-0.15116	1.149	-0.09815	1.149	0.15376	1.149	-1.0146							-12.6563	0.00512	-0.00478	-13.2941	0.0002	-0.00026
1.135	0.12668	1.135	0.95986	1.135	-0.04669							1.15	-0.13515	1.15	-0.07531	1.15	0.15208	1.15	-0.9404							-12.6433	0.00268	-0.00249	-13.2811	0.00027	-0.00038
1.134	0.11903	1.134	0.9058	1.134	-0.04694							1.151	-0.12258	1.151	-0.05479	1.151	0.15096	1.151	-0.873							-12.6313	0.00124	-0.00115	-13.2691	0.00036	-0.00053
1.133	0.11174	1.133	0.85633	1.133	-0.04766							1.152	-0.11133	1.152	-0.03703	1.152	0.14976	1.152	-0.8132							-12.6183	0.0005	-0.00047	-13.2561	0.00045	-0.00067
1.132	0.10465	1.132	0.81145	1.132	-0.04812							1.153	-0.10377	1.153	-0.02114	1.153	0.14848	1.153	-0.7584							-12.6064	0.00018	-0.00017	-13.2441	0.00052	-0.00078
1.131	0.09833	1.131	0.7681	1.131	-0.04828							1.154	-0.09191	1.154	-0.00728	1.154	0.1476	1.154	-0.7084							-12.5933	6e-05	-5e-05	-13.2311	0.00055	-0.00082
1.13	0.09216	1.13	0.72883	1.13	-0.04903							1.155	-0.07772	1.155	0.00519	1.155	0.14676	1.155	-0.6626							-12.5814	2e-05	-2e-05	-13.2191	0.00052	-0.00077
1.129	0.08655	1.129	0.69364	1.129	-0.04917							1.156	-0.06549	1.156	0.01663	1.156	0.14576	1.156	-0.6208							-12.5684	0	0	-13.2061	0.00045	-0.00065
1.128	0.08068	1.128	0.65896	1.128	-0.04982							1.157	-0.0562	1.157	0.02667	1.157	0.14528	1.157	-0.5818							-12.5564	0	0	-13.1941	0.00034	-0.00053
1.127	0.07563	1.127	0.62785	1.127	-0.05035							1.158	-0.04796	1.158	0.03719	1.158	0.14484	1.158	-0.546							-12.5434	0	0	-13.1811	0.00026	-0.00048
1.126	0.0713	1.126	0.59832	1.126	-0.05051							1.159	-0.04186	1.159	0.04485	1.159	0.14424	1.159	-0.5132							-12.5313	1e-05	-1e-05	-13.1691	0.00023	-0.00063
1.125	0.0664	1.125	0.56991	1.125	-0.05098							1.16	-0.03601	1.16	0.05265	1.16	0.14368	1.16	-0.483							-12.5183	2e-05	-2e-05	-13.1561	0.00032	-0.00117
1.124	0.06222	1.124	0.54365	1.124	-0.05136							1.161	-0.03022	1.161	0.06028	1.161	0.1434	1.161	-0.454							-12.5063	4e-05	-4e-05	-13.1441	0.00059	-0.00229
1.123	0.05824	1.123	0.51917	1.123	-0.05197							1.162	-0.02597	1.162	0.06657	1.162	0.14312	1.162	-0.4278							-12.4933	6e-05	-7e-05	-13.1311	0.00109	-0.00419
1.122	0.05416	1.122	0.49545	1.122	-0.05243							1.163	-0.02258	1.163	0.07279	1.163	0.14324	1.163	-0.4024							-12.4814	8e-05	-9e-05	-13.1191	0.00186	-0.00685
1.121	0.05053	1.121	0.47337	1.121	-0.05248							1.164	-0.01852	1.164	0.07865	1.164	0.143	1.164	-0.3792							-12.4683	0.00011	-0.00012	-13.1061	0.00282	-0.00991
1.12	0.04706	1.12	0.45241	1.12	-0.05284							1.165	-0.01523	1.165	0.08409	1.165	0.1428	1.165	-0.3572							-12.4564	0.00013	-0.00013	-13.0941	0.00378	-0.01267
1.119	0.04311	1.119	0.43211	1.119	-0.0534							1.166	-0.01235	1.166	0.08949	1.166	0.143	1.166	-0.3368							-12.4434	0.00013	-0.00013	-13.0811	0.00448	-0.01432
1.118	0.04015	1.118	0.41253	1.118	-0.0533							1.167	-0.00933	1.167	0.09395	1.167	0.14328	1.167	-0.3166							-12.4314	0.00013	-0.00012	-13.0691	0.0047	-0.01431
1.117	0.03726	1.117	0.39366	1.117	-0.05386							1.168	-0.00663	1.168	0.09832	1.168	0.14268	1.168	-0.2988							-12.4184	0.00016	-0.0001	-13.0561	0.00436	-0.01266
1.116	0.03402	1.116	0.37724	1.116	-0.05431							1.169	-0.00462	1.169	0.10277	1.169	0.14308	1.169	-0.281							-12.4063	0.00029	-0.00012	-13.0441	0.00362	-0.00996
1.115	0.03129	1.115	0.36015	1.115	-0.05431							1.17	-0.00236	1.17	0.10671	1.17	0.14328	1.17	-0.2644							-12.3933	0.00065	-0.00019	-13.0311	0.00275	-0.00712
1.114	0.0287	1.114	0.34454	1.114	-0.05493							1.171	0.000168432	1.171	0.11001	1.171	0.14308	1.171	-0.2482							-12.3813	0.00148	-0.00041	-13.0191	0.00212	-0.00498
1.113	0.02616	1.113	0.33011	1.113	-0.05498							1.172	0.0025	1.172	0.11374	1.172	0.1436	1.172	-0.2336							-12.3683	0.00305	-0.00087	-13.0061	0.00202	-0.00408
1.112	0.02394	1.112	0.31497	1.112	-0.05539							1.173	0.0042	1.173	0.11742	1.173	0.14424	1.173	-0.2192							-12.3564	0.0056	-0.00168	-12.9941	0.00263	-0.00463
1.111	0.02132	1.111	0.3013	1.111	-0.05584							1.174	0.00625	1.174	0.12098	1.174	0.14428	1.174	-0.2052							-12.3433	0.00911	-0.00288	-12.9811	0.00399	-0.00651
1.11	0.01916	1.11	0.28819	1.11	-0.05605							1.175	0.00826	1.175	0.12364	1.175	0.14416	1.175	-0.19294							-12.3314	0.01311	-0.00437	-12.9691	0.00594	-0.00925
1.109	0.01662	1.109	0.27432	1.109	-0.0563							1.176	0.01005	1.176	0.12612	1.176	0.14456	1.176	-0.17982							-12.3184	0.01667	-0.00586	-12.9561	0.00804	-0.01207
1.108	0.01465	1.108	0.26259	1.108	-0.05646							1.177	0.01133	1.177	0.12856	1.177	0.14524	1.177	-0.16774							-12.3064	0.01873	-0.00695	-12.9441	0.00968	-0.01407
1.107	0.013	1.107	0.25137	1.107	-0.05676							1.178	0.0135	1.178	0.13186	1.178	0.14516	1.178	-0.15672							-12.2934	0.01861	-0.00729	-12.9311	0.01032	-0.01452
1.106	0.01068	1.106	0.23984	1.106	-0.05727							1.179	0.01508	1.179	0.13542	1.179	0.1456	1.179	-0.14534							-12.2813	0.01634	-0.00677	-12.9191	0.00972	-0.01324
1.105	0.00879	1.105	0.22857	1.105	-0.05712							1.18	0.01621	1.18	0.13803	1.18	0.14608	1.18	-0.1344							-12.2683	0.01269	-0.00556	-12.9061	0.00809	-0.01068
1.104	0.00704	1.104	0.21766	1.104	-0.05753							1.181	0.01797	1.181	0.13974	1.181	0.14624	1.181	-0.12446							-12.2563	0.00873	-0.00405	-12.8941	0.00595	-0.00761
1.103	0.00511	1.103	0.20776	1.103	-0.05788							1.182	0.01894	1.182	0.14176	1.182	0.14688	1.182	-0.11436							-12.2433	0.00533	-0.00262	-12.8811	0.00387	-0.00479
1.102	0.00339	1.102	0.19802	1.102	-0.05794							1.183	0.02045	1.183	0.14386	1.183	0.14736	1.183	-0.10502							-12.2314	0.00292	-0.00152	-12.8691	0.00222	-0.00266
1.101	0.00228	1.101	0.18823	1.101	-0.05834							1.184	0.02166	1.184	0.14527	1.184	0.14768	1.184	-0.0962							-12.2183	0.00148	-0.00081	-12.8561	0.00113	-0.00131
1.1	0.000360825	1.1	0.17992	1.1	-0.05865							1.185	0.02337	1.185	0.14771	1.185	0.14792	1.185	-0.08682							-12.2064	0.00076	-0.00043	-12.8441	0.00051	-0.00057
1.099	-0.00099807	1.099	0.17099	1.099	-0.0586							1.186	0.02374	1.186	0.14968	1.186	0.14912	1.186	-0.07764							-12.1934	0.0005	-0.00027	-12.8311	0.0002	-0.00022
1.098	-0.00226	1.098	0.16166	1.098	-0.05901							1.187	0.02521	1.187	0.15118	1.187	0.1496	1.187	-0.06838							-12.1814	0.00044	-0.00022	-12.8191	8e-05	-8e-05
1.097	-0.00367	1.097	0.15462	1.097	-0.05942							1.188	0.02688	1.188	0.1535	1.188	0.15012	1.188	-0.06018							-12.1684	0.00046	-0.00022	-12.8061	4e-05	-4e-05
1.096	-0.00531	1.096	0.14575	1.096	-0.05952							1.189	0.028	1.189	0.155	1.189	0.15072	1.189	-0.05202							-12.1563	0.00047	-0.00022	-12.7941	4e-05	-5e-05
1.095	-0.00668	1.095	0.13776	1.095	-0.05982							1.19	0.02891	1.19	0.15692	1.19	0.15108	1.19	-0.04386							-12.1433	0.00043	-0.0002	-12.7811	7e-05	-9e-05
1.094	-0.00755	1.094	0.13075	1.094	-0.05977							1.191	0.03037	1.191	0.15889	1.191	0.15116	1.191	-0.0369							-12.1313	0.00035	-0.00016	-12.7691	0.00011	-0.00015
1.093	-0.009	1.093	0.12208	1.093	-0.06003							1.192	0.03085	1.192	0.16014	1.192	0.15228	1.192	-0.03008							-12.1183	0.00025	-0.00012	-12.7561	0.00017	-0.00023
1.092	-0.01008	1.092	0.11489	1.092	-0.06018							1.193	0.03221	1.193	0.16198	1.193	0.1528	1.193	-0.0226							-12.1064	0.00016	-7e-05	-12.7441	0.00022	-0.00031
1.091	-0.0112	1.091	0.10922	1.091	-0.06044							1.194	0.03297	1.194	0.16292	1.194	0.15332	1.194	-0.01559							-12.0933	9e-05	-4e-05	-12.7311	0.00025	-0.00037
1.09	-0.0124	1.09	0.1023	1.09	-0.06089							1.195	0.03401	1.195	0.16468	1.195	0.15404	1.195	-0.00896							-12.0814	5e-05	-2e-05	-12.7191	0.00026	-0.00038
1.089	-0.01348	1.089	0.09617	1.089	-0.06084							1.196	0.03502	1.196	0.16609	1.196	0.1542	1.196	-0.00253							-12.0684	2e-05	-1e-05	-12.7061	0.00023	-0.00035
1.088	-0.0143	1.088	0.08984	1.088	-0.06115							1.197	0.03558	1.197	0.16789	1.197	0.15536	1.197	0.00308							-12.0564	1e-05	0	-12.6941	0.00018	-0.00029
1.087	-0.0154	1.087	0.0848	1.087	-0.0614							1.198	0.03714	1.198	0.1687	1.198	0.15608	1.198	0.00975							-12.0434	0	0	-12.6811	0.00013	-0.00021
1.086	-0.01625	1.086	0.07905	1.086	-0.0614							1.199	0.03781	1.199	0.17042	1.199	0.157	1.199	0.01584							-12.0313	0	0	-12.6691	8e-05	-0.00013
1.085	-0.01734	1.085	0.07308	1.085	-0.06176							1.2	0.03834	1.2	0.17192	1.2	0.1576	1.2	0.02174							-12.0183	0	0	-12.6561	4e-05	-7e-05
1.084	-0.01804	1.084	0.06813	1.084	-0.06191							1.201	0.03922	1.201	0.17342	1.201	0.15844	1.201	0.02766							-12.0063	0	0	-12.6441	2e-05	-4e-05
1.083	-0.01892	1.083	0.06206	1.083	-0.06191							1.202	0.0399	1.202	0.17393	1.202	0.159	1.202	0.03344							-11.9933	0	0	-12.6311	1e-05	-2e-05
1.082	-0.01998	1.082	0.05616	1.082	-0.06227							1.203	0.04087	1.203	0.17526	1.203	0.15952	1.203	0.0386							-11.9814	0	0	-12.6191	0	-1e-05
1.081	-0.02042	1.081	0.05215	1.081	-0.06232							1.204	0.04193	1.204	0.17684	1.204	0.16028	1.204	0.04392							-11.9683	0	0	-12.6061	0	0
1.08	-0.02131	1.08	0.0463	1.08	-0.06237							1.205	0.04221	1.205	0.17809	1.205	0.16144	1.205	0.049							-11.9564	0	0	-12.5941	0	0
1.079	-0.02249	1.079	0.0412	1.079	-0.06288							1.206	0.04305	1.206	0.17911	1.206	0.16212	1.206	0.05452							-11.9434	0	0	-12.5811	0	0
1.078	-0.02286	1.078	0.03747	1.078	-0.06288							1.207	0.04416	1.207	0.18066	1.207	0.16284	1.207	0.05928							-11.9314	0	0	-12.5691	0	0
1.077	-0.02378	1.077	0.03176	1.077	-0.06298							1.208	0.04476	1.208	0.1813	1.208	0.16336	1.208	0.06486							-11.9184	0	0	-12.5561	0	0
1.076	-0.02457	1.076	0.02794	1.076	-0.06319							1.209	0.04541	1.209	0.18224	1.209	0.16424	1.209	0.06974							-11.9063	0	0	-12.5441	0	0
1.075	-0.02502	1.075	0.02401	1.075	-0.06344							1.21	0.04551	1.21	0.18288	1.21	0.16492	1.21	0.07494							-11.8933	0	0	-12.5311	0	0
1.074	-0.02598	1.074	0.01855	1.074	-0.0636							1.211	0.04699	1.211	0.18447	1.211	0.16548	1.211	0.0803							-11.8813	0	0	-12.5191	0	0
1.073	-0.02661	1.073	0.01498	1.073	-0.06355							1.212	0.04747	1.212	0.18558	1.212	0.16672	1.212	0.0846							-11.8683	0	0	-12.5061	0	0
1.072	-0.02699	1.072	0.0107	1.072	-0.06406							1.213	0.04841	1.213	0.18683	1.213	0.16728	1.213	0.08894							-11.8564	0	0	-12.4941	0	0
1.071	-0.02771	1.071	0.00738	1.071	-0.06436							1.214	0.04892	1.214	0.18768	1.214	0.16796	1.214	0.09398							-11.8433	0	0	-12.4811	0	0
1.07	-0.02821	1.07	0.00376	1.07	-0.06406							1.215	0.04932	1.215	0.18875	1.215	0.16884	1.215	0.09834							-11.8314	1e-05	-1e-05	-12.4691	0	0
1.069	-0.02873	1.069	0.000244	1.069	-0.06457							1.216	0.0498	1.216	0.18982	1.216	0.16956	1.216	0.10268							-11.8184	4e-05	-3e-05	-12.4561	0	0
1.068	-0.02942	1.068	-0.00266	1.068	-0.06467							1.217	0.05054	1.217	0.19098	1.217	0.17064	1.217	0.10746							-11.8064	0.00016	-0.00012	-12.4441	0	0
1.067	-0.02987	1.067	-0.0072	1.067	-0.06452							1.218	0.05097	1.218	0.19209	1.218	0.17156	1.218	0.11218							-11.7934	0.0005	-0.00038	-12.4311	0	0
1.066	-0.03042	1.066	-0.01067	1.066	-0.06487							1.219	0.05184	1.219	0.19269	1.219	0.17252	1.219	0.11628							-11.7813	0.00145	-0.00112	-12.4191	0	0
1.065	-0.03081	1.065	-0.01286	1.065	-0.06492							1.22	0.05272	1.22	0.19381	1.22	0.17312	1.22	0.12082							-11.7683	0.00367	-0.00288	-12.4061	0	0
1.064	-0.03146	1.064	-0.01689	1.064	-0.06492							1.221	0.05325	1.221	0.19428	1.221	0.17428	1.221	0.12546							-11.7563	0.00822	-0.00654	-12.3941	0	0
1.063	-0.03204	1.063	-0.0201	1.063	-0.06533							1.222	0.05352	1.222	0.19574	1.222	0.17508	1.222	0.12972							-11.7433	0.01628	-0.01315	-12.3811	0	0
1.062	-0.03245	1.062	-0.02245	1.062	-0.06538							1.223	0.05373	1.223	0.19664	1.223	0.17592	1.223	0.13388							-11.7314	0.02848	-0.02336	-12.3691	0	0
1.061	-0.0329	1.061	-0.02622	1.061	-0.06553							1.224	0.05435	1.224	0.19805	1.224	0.17684	1.224	0.13812							-11.7183	0.04401	-0.03665	-12.3561	0	0
1.06	-0.03333	1.06	-0.02862	1.06	-0.06543							1.225	0.0547	1.225	0.19933	1.225	0.17828	1.225	0.14234							-11.7053	0.06009	-0.05081	-12.3431	0	0
1.059	-0.03358	1.059	-0.03189	1.059	-0.06574							1.226	0.05502	1.226	0.20019	1.226	0.17888	1.226	0.14632							-11.6934	0.07251	-0.06224	-12.3311	0	0
1.058	-0.0341	1.058	-0.03535	1.058	-0.06604							1.227	0.0556	1.227	0.20096	1.227	0.18012	1.227	0.1505							-11.6804	0.0773	-0.06737	-12.3181	0	-1e-05
1.057	-0.03444	1.057	-0.03795	1.057	-0.06584							1.228	0.05613	1.228	0.20182	1.228	0.18084	1.228	0.15462							-11.6684	0.07287	-0.06443	-12.3061	0	-5e-05
1.056	-0.03489	1.056	-0.04096	1.056	-0.06615							1.229	0.05652	1.229	0.2025	1.229	0.18156	1.229	0.15856							-11.6554	0.06088	-0.05447	-12.2931	2e-05	-0.0002
1.055	-0.03543	1.055	-0.0427	1.055	-0.0664							1.23	0.05711	1.23	0.20413	1.23	0.18248	1.23	0.16264							-11.6433	0.04548	-0.04079	-12.2811	6e-05	-0.00067
1.054	-0.03575	1.054	-0.04601	1.054	-0.06615							1.231	0.05735	1.231	0.20499	1.231	0.184	1.231	0.16684							-11.6303	0.0314	-0.02726	-12.2681	0.0002	-0.00204
1.053	-0.03608	1.053	-0.04907	1.053	-0.06645							1.232	0.05792	1.232	0.20529	1.232	0.18472	1.232	0.17074							-11.6183	0.02229	-0.01684	-12.2561	0.00057	-0.00546
1.052	-0.03639	1.052	-0.05091	1.052	-0.06655							1.233	0.05819	1.233	0.20679	1.233	0.18588	1.233	0.17508							-11.6053	0.01991	-0.01085	-12.2431	0.00151	-0.01294
1.051	-0.03693	1.051	-0.05407	1.051	-0.06661							1.234	0.05749	1.234	0.20773	1.234	0.18688	1.234	0.17872							-11.5933	0.02428	-0.00936	-12.2311	0.00353	-0.02708
1.05	-0.03716	1.05	-0.05677	1.05	-0.06696							1.235	0.05806	1.235	0.20842	1.235	0.18808	1.235	0.1827							-11.5803	0.03381	-0.01167	-12.2181	0.00743	-0.05014
1.049	-0.03749	1.049	-0.0579	1.049	-0.06691							1.236	0.05917	1.236	0.20932	1.236	0.18844	1.236	0.18672							-11.5684	0.04552	-0.01665	-12.2061	0.01404	-0.08214
1.048	-0.03788	1.048	-0.06152	1.048	-0.06712							1.237	0.05966	1.237	0.21013	1.237	0.18992	1.237	0.19058							-11.5554	0.05551	-0.02268	-12.1931	0.02384	-0.11908
1.047	-0.03834	1.047	-0.06356	1.047	-0.06727							1.238	0.06007	1.238	0.21146	1.238	0.19116	1.238	0.19452							-11.5434	0.06019	-0.02786	-12.1811	0.03647	-0.15282
1.046	-0.03868	1.046	-0.06514	1.046	-0.06752							1.239	0.06044	1.239	0.21189	1.239	0.19204	1.239	0.1979							-11.5304	0.05777	-0.03033	-12.1681	0.05027	-0.17376
1.045	-0.03894	1.045	-0.06774	1.045	-0.06747							1.24	0.06082	1.24	0.21343	1.24	0.19308	1.24	0.2018							-11.5183	0.049	-0.02921	-12.1561	0.06241	-0.17524
1.044	-0.03937	1.044	-0.06932	1.044	-0.06752							1.241	0.06111	1.241	0.21429	1.241	0.19412	1.241	0.2058							-11.5053	0.03673	-0.02486	-12.1431	0.06975	-0.15668
1.043	-0.03957	1.043	-0.07146	1.043	-0.06778							1.242	0.06079	1.242	0.21536	1.242	0.19484	1.242	0.2098							-11.4933	0.02433	-0.0187	-12.1311	0.07006	-0.1245
1.042	-0.04006	1.042	-0.07391	1.042	-0.06798							1.243	0.06097	1.243	0.21643	1.243	0.19636	1.243	0.214							-11.4803	0.01423	-0.01243	-12.1181	0.06315	-0.08794
1.041	-0.0402	1.041	-0.07656	1.041	-0.06783							1.244	0.06183	1.244	0.21767	1.244	0.19744	1.244	0.2174							-11.4683	0.00736	-0.0073	-12.1061	0.05095	-0.05532
1.04	-0.04055	1.04	-0.0785	1.04	-0.06808							1.245	0.06237	1.245	0.21818	1.245	0.19856	1.245	0.2212							-11.4553	0.00337	-0.00379	-12.0931	0.03674	-0.03103
1.039	-0.04092	1.039	-0.08054	1.039	-0.06819							1.246	0.06223	1.246	0.2193	1.246	0.20004	1.246	0.2252							-11.4434	0.00138	-0.00175	-12.0811	0.02364	-0.01555
1.038	-0.04107	1.038	-0.08268	1.038	-0.06808							1.247	0.06252	1.247	0.22015	1.247	0.20116	1.247	0.2288							-11.4304	0.00054	-0.00076	-12.0681	0.01354	-0.00697
1.037	-0.04124	1.037	-0.08431	1.037	-0.06844							1.248	0.0628	1.248	0.22093	1.248	0.20196	1.248	0.2326							-11.4184	0.00031	-0.0004	-12.0561	0.00689	-0.0028
1.036	-0.04163	1.036	-0.08482	1.036	-0.06849							1.249	0.06282	1.249	0.22243	1.249	0.20328	1.249	0.2366							-11.4054	0.00038	-0.0004	-12.0431	0.00312	-0.00101
1.035	-0.04183	1.035	-0.08707	1.035	-0.06829							1.25	0.06316	1.25	0.2247	1.25	0.20536	1.25	0.2404							-11.3933	0.00068	-0.00065	-12.0311	0.00125	-0.00033
1.034	-0.04247	1.034	-0.08941	1.034	-0.06875							1.251	0.06338	1.251	0.22534	1.251	0.20684	1.251	0.2436							-11.3803	0.00117	-0.00108	-12.0181	0.00044	-9e-05
1.033	-0.04257	1.033	-0.09064	1.033	-0.0688							1.252	0.06326	1.252	0.22658	1.252	0.20736	1.252	0.2474							-11.3683	0.0018	-0.00163	-12.0061	0.00014	-2e-05
1.032	-0.04289	1.032	-0.09334	1.032	-0.06885							1.253	0.06352	1.253	0.22718	1.253	0.20856	1.253	0.251							-11.3553	0.00245	-0.00219	-11.9931	4e-05	-1e-05
1.031	-0.04309	1.031	-0.09543	1.031	-0.06905							1.254	0.0641	1.254	0.22885	1.254	0.2096	1.254	0.2548							-11.3433	0.00293	-0.00259	-11.9811	1e-05	0
1.03	-0.04326	1.03	-0.09615	1.03	-0.06911							1.255	0.06452	1.255	0.22937	1.255	0.2108	1.255	0.2588							-11.3303	0.00311	-0.00272	-11.9681	0	0
1.029	-0.04371	1.029	-0.09834	1.029	-0.06916							1.256	0.06435	1.256	0.23065	1.256	0.21216	1.256	0.2618							-11.3184	0.00292	-0.00252	-11.9561	0	0
1.028	-0.04407	1.028	-0.10002	1.028	-0.06921							1.257	0.06454	1.257	0.23146	1.257	0.21352	1.257	0.2664							-11.3054	0.00243	-0.00207	-11.9431	0	0
1.027	-0.04416	1.027	-0.1016	1.027	-0.06936							1.258	0.06452	1.258	0.23245	1.258	0.21468	1.258	0.2692							-11.2934	0.00179	-0.00152	-11.9311	0	0
1.026	-0.04465	1.026	-0.10375	1.026	-0.06977							1.259	0.06474	1.259	0.23361	1.259	0.21612	1.259	0.2734							-11.2804	0.00119	-0.001	-11.9181	0	0
1.025	-0.04508	1.025	-0.10482	1.025	-0.06951							1.26	0.06503	1.26	0.23532	1.26	0.21752	1.26	0.2774							-11.2683	0.00074	-0.00062	-11.9061	0	0
1.024	-0.04509	1.024	-0.10624	1.024	-0.06967							1.261	0.06486	1.261	0.23549	1.261	0.21824	1.261	0.2808							-11.2553	0.00046	-0.00038	-11.8931	0	0
1.023	-0.04571	1.023	-0.10788	1.023	-0.06992							1.262	0.06481	1.262	0.23665	1.262	0.21956	1.262	0.2848							-11.2433	0.00035	-0.00027	-11.8811	1e-05	-1e-05
1.022	-0.04564	1.022	-0.10905	1.022	-0.06982							1.263	0.06471	1.263	0.23755	1.263	0.22076	1.263	0.2882							-11.2303	0.00036	-0.00023	-11.8681	2e-05	-2e-05
1.021	-0.04612	1.021	-0.11078	1.021	-0.07028							1.264	0.06566	1.264	0.23896	1.264	0.22232	1.264	0.292							-11.2183	0.00047	-0.00023	-11.8561	4e-05	-5e-05
1.02	-0.04645	1.02	-0.11175	1.02	-0.07048							1.265	0.06562	1.265	0.24059	1.265	0.2238	1.265	0.296							-11.2053	0.00065	-0.00027	-11.8431	7e-05	-9e-05
1.019	-0.04644	1.019	-0.1142	1.019	-0.07033							1.266	0.06587	1.266	0.24132	1.266	0.22512	1.266	0.2992							-11.1934	0.00089	-0.00032	-11.8311	0.00011	-0.00013
1.018	-0.04696	1.018	-0.11624	1.018	-0.07069							1.267	0.06558	1.267	0.24277	1.267	0.22632	1.267	0.3028							-11.1804	0.00112	-0.00037	-11.8181	0.00016	-0.00019
1.017	-0.04718	1.017	-0.11675	1.017	-0.07058							1.268	0.06578	1.268	0.24389	1.268	0.22732	1.268	0.3068							-11.1684	0.00128	-0.00041	-11.8061	0.00019	-0.00023
1.016	-0.04739	1.016	-0.1193	1.016	-0.07053							1.269	0.06625	1.269	0.2453	1.269	0.22876	1.269	0.3104							-11.1554	0.00131	-0.00042	-11.7931	0.00021	-0.00026
1.015	-0.0478	1.015	-0.12063	1.015	-0.07099							1.27	0.06595	1.27	0.24577	1.27	0.22984	1.27	0.3146							-11.1433	0.0012	-0.00039	-11.7811	0.00021	-0.00026
1.014	-0.04805	1.014	-0.12088	1.014	-0.07094							1.271	0.06619	1.271	0.24736	1.271	0.23172	1.271	0.3178							-11.1303	0.00098	-0.00033	-11.7681	0.00019	-0.00027
1.013	-0.04842	1.013	-0.12333	1.013	-0.07104							1.272	0.06657	1.272	0.24869	1.272	0.23292	1.272	0.3216							-11.1183	0.00072	-0.00026	-11.7561	0.00017	-0.00032
1.012	-0.04881	1.012	-0.12414	1.012	-0.0713							1.273	0.06621	1.273	0.24959	1.273	0.23428	1.273	0.3258							-11.1053	0.0005	-0.00021	-11.7431	0.00017	-0.00049
1.011	-0.0489	1.011	-0.12557	1.011	-0.07135							1.274	0.06623	1.274	0.25074	1.274	0.23584	1.274	0.329							-11.0933	0.00035	-0.00019	-11.7311	0.00023	-0.00083
1.01	-0.04938	1.01	-0.12777	1.01	-0.0716							1.275	0.06636	1.275	0.25237	1.275	0.23732	1.275	0.3332							-11.0803	0.00029	-0.00021	-11.7181	0.00037	-0.00139
1.009	-0.04957	1.009	-0.12909	1.009	-0.07155							1.276	0.06629	1.276	0.25434	1.276	0.23912	1.276	0.337							-11.0684	0.00028	-0.00025	-11.7061	0.00057	-0.00214
1.008	-0.0497	1.008	-0.13123	1.008	-0.07186							1.277	0.06682	1.277	0.25511	1.277	0.24052	1.277	0.3404							-11.0554	0.0003	-0.00029	-11.6931	0.00081	-0.00294
1.007	-0.04987	1.007	-0.13271	1.007	-0.07211							1.278	0.06645	1.278	0.257	1.278	0.24192	1.278	0.344							-11.0434	0.00032	-0.00031	-11.6811	0.00103	-0.00358
1.006	-0.05009	1.006	-0.13373	1.006	-0.07196							1.279	0.06628	1.279	0.25781	1.279	0.24324	1.279	0.3476							-11.0304	0.0003	-0.0003	-11.6681	0.00116	-0.00386
1.005	-0.05052	1.005	-0.13603	1.005	-0.07227							1.28	0.06667	1.28	0.2591	1.28	0.24456	1.28	0.3516							-11.0183	0.00025	-0.00026	-11.6561	0.00115	-0.00367
1.004	-0.05083	1.004	-0.13684	1.004	-0.07242							1.281	0.06698	1.281	0.26034	1.281	0.24624	1.281	0.3554							-11.0053	0.00019	-0.0002	-11.6431	0.00102	-0.00309
1.003	-0.05094	1.003	-0.13934	1.003	-0.07247							1.282	0.06649	1.282	0.26171	1.282	0.24768	1.282	0.3592							-10.9933	0.00013	-0.00013	-11.6311	0.00079	-0.00231
1.002	-0.05141	1.002	-0.14092	1.002	-0.07293							1.283	0.06672	1.283	0.26347	1.283	0.24908	1.283	0.3626							-10.9803	0.0001	-9e-05	-11.6181	0.00056	-0.00154
1.001	-0.05166	1.001	-0.14138	1.001	-0.07293							1.284	0.06676	1.284	0.26415	1.284	0.25064	1.284	0.3664							-10.9683	0.00011	-8e-05	-11.6061	0.00036	-0.00095
1	-0.05335	1	-0.14353	1	-0.07313							1.285	0.06668	1.285	0.26527	1.285	0.25224	1.285	0.3704							-10.9553	0.00024	-0.00012	-11.5931	0.00026	-0.00063
0.999	-0.05309	0.999	-0.14455	0.999	-0.07329							1.286	0.06708	1.286	0.26754	1.286	0.2536	1.286	0.374							-10.9434	0.0006	-0.00028	-11.5811	0.00027	-0.00059
0.998	-0.05294	0.998	-0.14541	0.998	-0.07334							1.287	0.06718	1.287	0.26848	1.287	0.25536	1.287	0.3774							-10.9304	0.00146	-0.00068	-11.5681	0.00039	-0.00079
0.997	-0.05319	0.997	-0.14786	0.997	-0.07364							1.288	0.06694	1.288	0.26916	1.288	0.25668	1.288	0.3814							-10.9184	0.00317	-0.00152	-11.5561	0.00061	-0.00118
0.996	-0.05345	0.996	-0.14868	0.996	-0.07369							1.289	0.06736	1.289	0.27143	1.289	0.2588	1.289	0.3854							-10.9054	0.00612	-0.00305	-11.5431	0.00089	-0.00166
0.995	-0.0534	0.995	-0.15051	0.995	-0.07584							1.29	0.06713	1.29	0.27276	1.29	0.26016	1.29	0.3888							-10.8933	0.01048	-0.0054	-11.5311	0.00117	-0.00209
0.994	-0.05391	0.994	-0.15245	0.994	-0.07477							1.291	0.06761	1.291	0.27396	1.291	0.26172	1.291	0.3928							-10.8803	0.01585	-0.00849	-11.5181	0.00135	-0.00234
0.993	-0.05426	0.993	-0.15424	0.993	-0.07441							1.292	0.06775	1.292	0.27606	1.292	0.26352	1.292	0.3964							-10.8683	0.0212	-0.01179	-11.5061	0.00139	-0.00232
0.992	-0.05462	0.992	-0.15653	0.992	-0.07482							1.293	0.06761	1.293	0.27683	1.293	0.26468	1.293	0.4006							-10.8553	0.02504	-0.01448	-11.4931	0.00126	-0.00203
0.991	-0.05498	0.991	-0.15719	0.991	-0.07512							1.294	0.06791	1.294	0.27855	1.294	0.2664	1.294	0.4046							-10.8433	0.02614	-0.01571	-11.4811	0.00101	-0.00156
0.99	-0.05493	0.99	-0.16387	0.99	-0.07502							1.295	0.06834	1.295	0.27992	1.295	0.268	1.295	0.4092							-10.8303	0.02411	-0.01505	-11.4681	0.00071	-0.00107
0.989	-0.05528	0.989	-0.16178	0.989	-0.07553							1.296	0.06745	1.296	0.28133	1.296	0.26972	1.296	0.4132							-10.8184	0.01966	-0.01275	-11.4561	0.00045	-0.00064
0.988	-0.0559	0.988	-0.16132	0.988	-0.07573							1.297	0.06786	1.297	0.2833	1.297	0.27148	1.297	0.4174							-10.8054	0.01415	-0.00954	-11.4431	0.00025	-0.00034
0.987	-0.0562	0.987	-0.16316	0.987	-0.07584							1.298	0.06805	1.298	0.28459	1.298	0.2726	1.298	0.4214							-10.7934	0.00901	-0.00631	-11.4311	0.00012	-0.00016
0.986	-0.05635	0.986	-0.1651	0.986	-0.07635							1.299	0.06855	1.299	0.28544	1.299	0.27484	1.299	0.4254							-10.7804	0.00506	-0.00368	-11.4181	5e-05	-7e-05
0.985	-0.05661	0.985	-0.16597	0.985	-0.0764							1.3	0.06803	1.3	0.28758	1.3	0.27636	1.3	0.4296							-10.7683	0.00251	-0.0019	-11.4061	3e-05	-3e-05
0.984	-0.05702	0.984	-0.16846	0.984	-0.0767							1.301	0.06818	1.301	0.28938	1.301	0.27888	1.301	0.4342							-10.7553	0.0011	-0.00087	-11.3931	2e-05	-3e-05
0.983	-0.05738	0.983	-0.1702	0.983	-0.07696							1.302	0.06834	1.302	0.29114	1.302	0.28096	1.302	0.4382							-10.7433	0.00043	-0.00035	-11.3811	6e-05	-7e-05
0.982	-0.05748	0.982	-0.17178	0.982	-0.07732							1.303	0.06819	1.303	0.29277	1.303	0.282	1.303	0.4422							-10.7303	0.00015	-0.00012	-11.3681	0.00017	-0.00019
0.981	-0.05788	0.981	-0.17458	0.981	-0.07762							1.304	0.06863	1.304	0.2944	1.304	0.28368	1.304	0.4462							-10.7183	5e-05	-4e-05	-11.3561	0.00045	-0.00048
0.98	-0.05819	0.98	-0.17601	0.98	-0.07798							1.305	0.06907	1.305	0.29624	1.305	0.28528	1.305	0.45							-10.7053	1e-05	-1e-05	-11.3431	0.00107	-0.00111
0.979	-0.05845	0.979	-0.17785	0.979	-0.07829							1.306	0.06886	1.306	0.29731	1.306	0.287	1.306	0.4546							-10.6923	1e-05	0	-11.3301	0.00231	-0.00233
0.978	-0.05896	0.978	-0.18055	0.978	-0.07869							1.307	0.06944	1.307	0.29932	1.307	0.28924	1.307	0.4594							-10.6804	1e-05	0	-11.3181	0.00443	-0.00441
0.977	-0.05931	0.977	-0.18249	0.977	-0.07874							1.308	0.06907	1.308	0.30061	1.308	0.29092	1.308	0.4642							-10.6674	3e-05	-1e-05	-11.3051	0.00756	-0.00745
0.976	-0.05952	0.976	-0.18468	0.976	-0.07936							1.309	0.06959	1.309	0.30219	1.309	0.29244	1.309	0.4682							-10.6554	5e-05	-1e-05	-11.2931	0.01147	-0.0112
0.975	-0.05982	0.975	-0.18662	0.975	-0.07976							1.31	0.06988	1.31	0.30404	1.31	0.29416	1.31	0.473							-10.6424	8e-05	-2e-05	-11.2801	0.01539	-0.01494
0.974	-0.06018	0.974	-0.18897	0.974	-0.07987							1.311	0.06965	1.311	0.30622	1.311	0.29608	1.311	0.4772							-10.6303	0.00011	-3e-05	-11.2681	0.01828	-0.01766
0.973	-0.06049	0.973	-0.19146	0.973	-0.08058							1.312	0.07013	1.312	0.30746	1.312	0.29796	1.312	0.482							-10.6174	0.00014	-4e-05	-11.2551	0.01922	-0.01847
0.972	-0.061	0.972	-0.19294	0.972	-0.08094							1.313	0.07017	1.313	0.3093	1.313	0.30008	1.313	0.487							-10.6053	0.00015	-4e-05	-11.2431	0.01786	-0.0171
0.971	-0.0612	0.971	-0.19616	0.971	-0.08114							1.314	0.07039	1.314	0.31055	1.314	0.3018	1.314	0.4914							-10.5923	0.00015	-4e-05	-11.2301	0.01467	-0.014
0.97	-0.06161	0.97	-0.19937	0.97	-0.08196							1.315	0.07124	1.315	0.31277	1.315	0.30416	1.315	0.496							-10.5803	0.00013	-4e-05	-11.2181	0.01066	-0.01014
0.969	-0.06186	0.969	-0.2011	0.969	-0.08252							1.316	0.07139	1.316	0.31457	1.316	0.30556	1.316	0.5014							-10.5673	0.0001	-3e-05	-11.2051	0.00687	-0.00652
0.968	-0.06242	0.968	-0.20472	0.968	-0.08277							1.317	0.07114	1.317	0.31586	1.317	0.30744	1.317	0.5068							-10.5554	8e-05	-3e-05	-11.1931	0.00394	-0.00376
0.967	-0.06283	0.967	-0.20768	0.967	-0.08344							1.318	0.07162	1.318	0.31813	1.318	0.30964	1.318	0.5128							-10.5424	6e-05	-3e-05	-11.1801	0.00206	-0.00201
0.966	-0.06309	0.966	-0.21028	0.966	-0.08389							1.319	0.07233	1.319	0.32023	1.319	0.3116	1.319	0.5174							-10.5304	6e-05	-4e-05	-11.1681	0.00103	-0.00107
0.965	-0.06365	0.965	-0.21472	0.965	-0.08451							1.32	0.07199	1.32	0.32207	1.32	0.31324	1.32	0.5236							-10.5174	7e-05	-5e-05	-11.1551	0.00057	-0.00067
0.964	-0.0639	0.964	-0.21829	0.964	-0.08497							1.321	0.07247	1.321	0.32417	1.321	0.3154	1.321	0.5292							-10.5053	8e-05	-7e-05	-11.1431	0.0004	-0.00053
0.963	-0.06416	0.963	-0.22084	0.963	-0.08563							1.322	0.07237	1.322	0.32558	1.322	0.3174	1.322	0.5346							-10.4924	0.0001	-8e-05	-11.1301	0.00035	-0.00049
0.962	-0.06477	0.962	-0.22451	0.962	-0.08639							1.323	0.07302	1.323	0.32721	1.323	0.31972	1.323	0.5404							-10.4803	0.0001	-8e-05	-11.1181	0.00034	-0.00048
0.961	-0.06533	0.961	-0.22711	0.961	-0.0867							1.324	0.07368	1.324	0.32961	1.324	0.32176	1.324	0.5466							-10.4673	0.0001	-8e-05	-11.1051	0.00033	-0.00046
0.96	-0.06574	0.96	-0.23048	0.96	-0.08757							1.325	0.07383	1.325	0.33154	1.325	0.3236	1.325	0.5526							-10.4553	8e-05	-7e-05	-11.0931	0.00032	-0.00043
0.959	-0.0662	0.959	-0.23456	0.959	-0.08833							1.326	0.07426	1.326	0.3336	1.326	0.3262	1.326	0.559							-10.4423	7e-05	-5e-05	-11.0801	0.0003	-0.0004
0.958	-0.06655	0.958	-0.23874	0.958	-0.08879							1.327	0.07419	1.327	0.33527	1.327	0.32832	1.327	0.566							-10.4304	5e-05	-4e-05	-11.0681	0.00027	-0.00036
0.957	-0.06696	0.957	-0.24241	0.957	-0.08976							1.328	0.07484	1.328	0.33826	1.328	0.3302	1.328	0.5726							-10.4174	4e-05	-3e-05	-11.0551	0.00023	-0.00031
0.956	-0.06757	0.956	-0.24553	0.956	-0.09058							1.329	0.07538	1.329	0.33998	1.329	0.33236	1.329	0.5792							-10.4054	3e-05	-3e-05	-11.0431	0.00018	-0.00026
0.955	-0.06819	0.955	-0.25134	0.955	-0.09134							1.33	0.07545	1.33	0.34246	1.33	0.33484	1.33	0.5864							-10.3924	3e-05	-3e-05	-11.0301	0.00014	-0.0002
0.954	-0.0687	0.954	-0.25654	0.954	-0.09246							1.331	0.07639	1.331	0.34431	1.331	0.33696	1.331	0.5936							-10.3803	3e-05	-3e-05	-11.0181	0.0001	-0.00015
0.953	-0.06905	0.953	-0.26006	0.953	-0.09323							1.332	0.07656	1.332	0.34628	1.332	0.33916	1.332	0.6014							-10.3674	2e-05	-2e-05	-11.0051	7e-05	-0.0001
0.952	-0.06972	0.952	-0.26638	0.952	-0.09394							1.333	0.07651	1.333	0.34863	1.333	0.34168	1.333	0.6094							-10.3553	2e-05	-2e-05	-10.9931	4e-05	-6e-05
0.951	-0.07023	0.951	-0.27133	0.951	-0.09532							1.334	0.0775	1.334	0.35112	1.334	0.3438	1.334	0.6172							-10.3423	1e-05	-1e-05	-10.9801	2e-05	-4e-05
0.95	-0.07064	0.95	-0.27587	0.95	-0.09613							1.335	0.07787	1.335	0.35322	1.335	0.346	1.335	0.625							-10.3303	1e-05	-1e-05	-10.9681	1e-05	-2e-05
0.949	-0.07171	0.949	-0.28265	0.949	-0.09721							1.336	0.0788	1.336	0.35553	1.336	0.34844	1.336	0.634							-10.3173	0	0	-10.9551	1e-05	-1e-05
0.948	-0.07232	0.948	-0.28811	0.948	-0.09828							1.337	0.07929	1.337	0.35797	1.337	0.3506	1.337	0.6428							-10.3054	0	0	-10.9431	3e-05	-2e-05
0.947	-0.07278	0.947	-0.29454	0.947	-0.09955							1.338	0.07901	1.338	0.35956	1.338	0.35304	1.338	0.651							-10.2924	0	0	-10.9301	8e-05	-5e-05
0.946	-0.07359	0.946	-0.30157	0.946	-0.10108							1.339	0.07946	1.339	0.36187	1.339	0.35508	1.339	0.6598							-10.2804	0	0	-10.9181	0.00022	-0.00016
0.945	-0.07431	0.945	-0.30759	0.945	-0.1021							1.34	0.08023	1.34	0.36444	1.34	0.35756	1.34	0.6698							-10.2674	0	0	-10.9051	0.00057	-0.00041
0.944	-0.07482	0.944	-0.31514	0.944	-0.10394							1.341	0.08098	1.341	0.36697	1.341	0.35952	1.341	0.6786							-10.2553	0	0	-10.8931	0.00128	-0.00093
0.943	-0.07579	0.943	-0.32152	0.943	-0.10537							1.342	0.08148	1.342	0.36928	1.342	0.362	1.342	0.688							-10.2424	0	0	-10.8801	0.00256	-0.00188
0.942	-0.07665	0.942	-0.32911	0.942	-0.10659							1.343	0.08198	1.343	0.37112	1.343	0.36452	1.343	0.6978							-10.2303	0	0	-10.8681	0.00453	-0.00336
0.941	-0.07742	0.941	-0.33712	0.941	-0.10853							1.344	0.08217	1.344	0.37395	1.344	0.36664	1.344	0.7074							-10.2173	0	0	-10.8551	0.00708	-0.0053
0.94	-0.07823	0.94	-0.34467	0.94	-0.11036							1.345	0.08316	1.345	0.37648	1.345	0.36876	1.345	0.7178							-10.2053	0	0	-10.8431	0.00977	-0.0074
0.939	-0.0789	0.939	-0.35472	0.939	-0.11179							1.346	0.08393	1.346	0.37926	1.346	0.37172	1.346	0.7274							-10.1923	0	0	-10.8301	0.01191	-0.00912
0.938	-0.08002	0.938	-0.36374	0.938	-0.11393							1.347	0.08443	1.347	0.38145	1.347	0.37412	1.347	0.7362							-10.1804	0	0	-10.8181	0.01283	-0.00994
0.937	-0.08089	0.937	-0.37144	0.937	-0.11587							1.348	0.08519	1.348	0.38397	1.348	0.37644	1.348	0.7444							-10.1674	0	0	-10.8051	0.01222	-0.00956
0.936	-0.08221	0.936	-0.3819	0.936	-0.11796							1.349	0.0857	1.349	0.3862	1.349	0.37876	1.349	0.7528							-10.1554	1e-05	0	-10.7931	0.01027	-0.00813
0.935	-0.08339	0.935	-0.39205	0.935	-0.12021							1.35	0.08646	1.35	0.38912	1.35	0.38152	1.35	0.762							-10.1424	2e-05	-2e-05	-10.7801	0.00764	-0.00612
0.934	-0.0843	0.934	-0.40245	0.934	-0.1224							1.351	0.08694	1.351	0.39134	1.351	0.38388	1.351	0.7708							-10.1303	6e-05	-6e-05	-10.7681	0.00503	-0.00409
0.933	-0.08548	0.933	-0.41408	0.933	-0.1249							1.352	0.08746	1.352	0.3952	1.352	0.38712	1.352	0.7796							-10.1174	0.0002	-0.00017	-10.7551	0.00296	-0.00246
0.932	-0.0866	0.932	-0.42479	0.932	-0.1274							1.353	0.08874	1.353	0.39794	1.353	0.38984	1.353	0.788							-10.1053	0.00055	-0.00047	-10.7431	0.00161	-0.00144
0.931	-0.08787	0.931	-0.43652	0.931	-0.13041							1.354	0.0894	1.354	0.39991	1.354	0.39188	1.354	0.7956							-10.0923	0.00136	-0.00117	-10.7301	0.00093	-0.00103
0.93	-0.0893	0.93	-0.44876	0.93	-0.13337							1.355	0.08988	1.355	0.40321	1.355	0.39424	1.355	0.8036							-10.0803	0.00298	-0.00256	-10.7181	0.00076	-0.00117
0.929	-0.09058	0.929	-0.46151	0.929	-0.13627							1.356	0.09065	1.356	0.40565	1.356	0.39672	1.356	0.8122							-10.0673	0.00579	-0.00497	-10.7051	0.00093	-0.00188
0.928	-0.092	0.928	-0.47528	0.928	-0.13969							1.357	0.09126	1.357	0.40805	1.357	0.39912	1.357	0.819							-10.0554	0.00995	-0.00852	-10.6931	0.00133	-0.00331
0.927	-0.09374	0.927	-0.48803	0.927	-0.14326							1.358	0.0921	1.358	0.41101	1.358	0.402	1.358	0.8266							-10.0424	0.01509	-0.01291	-10.6801	0.00187	-0.00582
0.926	-0.09511	0.926	-0.50333	0.926	-0.14673							1.359	0.09288	1.359	0.41405	1.359	0.4048	1.359	0.8338							-10.0304	0.02023	-0.01728	-10.6681	0.00255	-0.00991
0.925	-0.0968	0.925	-0.51914	0.925	-0.15116							1.36	0.09365	1.36	0.41615	1.36	0.4072	1.36	0.8404							-10.0174	0.02396	-0.02045	-10.6551	0.00342	-0.01603
0.924	-0.09858	0.924	-0.53444	0.924	-0.15524							1.361	0.09473	1.361	0.41889	1.361	0.4104	1.361	0.8468							-10.0053	0.02509	-0.02138	-10.6431	0.00456	-0.02413
0.923	-0.10078	0.923	-0.55178	0.923	-0.15953							1.362	0.09534	1.362	0.42133	1.362	0.4128	1.362	0.853							-9.99235	0.02321	-0.01975	-10.6301	0.00596	-0.03315
0.922	-0.10261	0.922	-0.5681	0.922	-0.16447							1.363	0.09584	1.363	0.42454	1.363	0.4152	1.363	0.8594							-9.98035	0.01897	-0.01613	-10.6181	0.00744	-0.04108
0.921	-0.1046	0.921	-0.58493	0.921	-0.16932							1.364	0.09686	1.364	0.42724	1.364	0.4176	1.364	0.8656							-9.96735	0.01371	-0.01164	-10.6051	0.00863	-0.04549
0.92	-0.10674	0.92	-0.60329	0.92	-0.17462							1.365	0.09777	1.365	0.43054	1.365	0.4212	1.365	0.8716							-9.95535	0.00877	-0.00744	-10.5931	0.00909	-0.04482
0.919	-0.10929	0.919	-0.62165	0.919	-0.18039							1.366	0.09914	1.366	0.43354	1.366	0.4236	1.366	0.877							-9.94235	0.00497	-0.00421	-10.5801	0.00861	-0.03915
0.918	-0.11159	0.918	-0.64103	0.918	-0.18635							1.367	0.09996	1.367	0.43611	1.367	0.4264	1.367	0.8828							-9.93035	0.0025	-0.00213	-10.5681	0.00726	-0.03028
0.917	-0.11419	0.917	-0.66245	0.917	-0.19247							1.368	0.10045	1.368	0.43911	1.368	0.4292	1.368	0.8888							-9.91735	0.00113	-0.00097	-10.5551	0.00543	-0.02072
0.916	-0.1171	0.916	-0.68285	0.916	-0.19916							1.369	0.10178	1.369	0.44254	1.369	0.432	1.369	0.8948							-9.90535	0.00047	-0.00041	-10.5431	0.0036	-0.01253
0.915	-0.11975	0.915	-0.70376	0.915	-0.20635							1.37	0.10238	1.37	0.44468	1.37	0.4344	1.37	0.9002							-9.89235	0.00019	-0.00017	-10.5301	0.00211	-0.0067
0.914	-0.1226	0.914	-0.7262	0.914	-0.21395							1.371	0.10414	1.371	0.44768	1.371	0.4376	1.371	0.9078							-9.88035	9e-05	-9e-05	-10.5181	0.00109	-0.00317
0.913	-0.12592	0.913	-0.75017	0.913	-0.2217							1.372	0.1047	1.372	0.45153	1.372	0.4408	1.372	0.913							-9.86735	9e-05	-0.0001	-10.5051	0.0005	-0.00132
0.912	-0.12934	0.912	-0.77414	0.912	-0.23052							1.373	0.10556	1.373	0.45453	1.373	0.4432	1.373	0.9176							-9.85535	0.00014	-0.00016	-10.4931	0.0002	-0.00049
0.911	-0.13306	0.911	-0.79913	0.911	-0.23975							1.374	0.10662	1.374	0.45796	1.374	0.446	1.374	0.9234							-9.84235	0.00029	-0.00032	-10.4801	7e-05	-0.00016
0.91	-0.13678	0.91	-0.82463	0.91	-0.24888							1.375	0.10806	1.375	0.46139	1.375	0.4492	1.375	0.9288							-9.83035	0.0006	-0.00063	-10.4681	2e-05	-5e-05
0.909	-0.14081	0.909	-0.85217	0.909	-0.25903							1.376	0.10895	1.376	0.46439	1.376	0.4516	1.376	0.934							-9.81735	0.00127	-0.00128	-10.4551	1e-05	-1e-05
0.908	-0.1452	0.908	-0.87869	0.908	-0.26999							1.377	0.10983	1.377	0.46738	1.377	0.4548	1.377	0.94							-9.80535	0.00261	-0.00256	-10.4431	0	0
0.907	-0.14958	0.907	-0.90674	0.907	-0.28116							1.378	0.11054	1.378	0.47038	1.378	0.458	1.378	0.9454							-9.79235	0.00506	-0.0049	-10.4301	0	0
0.906	-0.15417	0.906	-0.93581	0.906	-0.29356							1.379	0.11232	1.379	0.47424	1.379	0.4612	1.379	0.9508							-9.78035	0.00905	-0.00866	-10.4181	0	0
0.905	-0.15892	0.905	-0.96539	0.905	-0.30605							1.38	0.11323	1.38	0.47767	1.38	0.464	1.38	0.9562							-9.76735	0.01465	-0.01387	-10.4051	0	0
0.904	-0.16432	0.904	-0.99701	0.904	-0.31946							1.381	0.11408	1.381	0.48109	1.381	0.4672	1.381	0.9618							-9.75535	0.02139	-0.0199	-10.3931	0	0
0.903	-0.17014	0.903	-1.02863	0.903	-0.3338							1.382	0.11561	1.382	0.48495	1.382	0.47	1.382	0.9676							-9.74235	0.02834	-0.02554	-10.3801	0	0
0.902	-0.1759	0.902	-1.05974	0.902	-0.34864							1.383	0.11699	1.383	0.48752	1.383	0.4728	1.383	0.9726							-9.73035	0.03467	-0.02945	-10.3681	0	0
0.901	-0.18238	0.901	-1.09493	0.901	-0.36465							1.384	0.11778	1.384	0.4918	1.384	0.476	1.384	0.9784							-9.71735	0.04062	-0.03104	-10.3551	0	0
0.9	-0.18885	0.9	-1.13012	0.9	-0.38143							1.385	0.11945	1.385	0.4948	1.385	0.4796	1.385	0.9844							-9.70435	0.04773	-0.03108	-10.3421	0	0
0.899	-0.19574	0.899	-1.16531	0.899	-0.39933							1.386	0.1206	1.386	0.4978	1.386	0.4824	1.386	0.9888							-9.69235	0.05806	-0.03154	-10.3301	1e-05	-1e-05
0.898	-0.20354	0.898	-1.20305	0.898	-0.41805							1.387	0.12171	1.387	0.50166	1.387	0.4856	1.387	0.9946							-9.67935	0.07245	-0.03448	-10.3171	2e-05	-3e-05
0.897	-0.21129	0.897	-1.23977	0.897	-0.43758							1.388	0.12324	1.388	0.50551	1.388	0.4888	1.388	1.0008							-9.66735	0.08874	-0.04076	-10.3051	5e-05	-6e-05
0.896	-0.21955	0.896	-1.27853	0.896	-0.45859							1.389	0.12394	1.389	0.50808	1.389	0.492	1.389	1.0056							-9.65435	0.10208	-0.04902	-10.2921	0.0001	-0.00014
0.895	-0.22868	0.895	-1.3178	0.895	-0.48042							1.39	0.12529	1.39	0.51194	1.39	0.4952	1.39	1.0116							-9.64235	0.10702	-0.05617	-10.2801	0.00022	-0.0003
0.894	-0.23802	0.894	-1.35809	0.894	-0.50317							1.391	0.12645	1.391	0.51579	1.391	0.4988	1.391	1.0172							-9.62935	0.10059	-0.05886	-10.2671	0.00046	-0.00063
0.893	-0.24771	0.893	-1.3994	0.893	-0.52734							1.392	0.12758	1.392	0.51965	1.392	0.502	1.392	1.0226							-9.61735	0.08413	-0.05529	-10.2551	0.00099	-0.00134
0.892	-0.25796	0.892	-1.44275	0.892	-0.55284							1.393	0.12935	1.393	0.52436	1.393	0.5056	1.393	1.0282							-9.60435	0.06235	-0.04616	-10.2421	0.00206	-0.00274
0.891	-0.26882	0.891	-1.48661	0.891	-0.57885							1.394	0.13048	1.394	0.52693	1.394	0.5092	1.394	1.0334							-9.59235	0.04091	-0.03414	-10.2301	0.00402	-0.0052
0.89	-0.28055	0.89	-1.532	0.89	-0.6069							1.395	0.132	1.395	0.53079	1.395	0.5124	1.395	1.039							-9.57935	0.02381	-0.02239	-10.2171	0.00714	-0.00899
0.889	-0.29284	0.889	-1.57637	0.889	-0.63546							1.396	0.13313	1.396	0.53421	1.396	0.516	1.396	1.0444							-9.56735	0.01251	-0.01315	-10.2051	0.01142	-0.01397
0.888	-0.3058	0.888	-1.62431	0.888	-0.66606							1.397	0.13464	1.397	0.5385	1.397	0.5196	1.397	1.0502							-9.55435	0.00654	-0.00732	-10.1921	0.0163	-0.01935
0.887	-0.31962	0.887	-1.67276	0.887	-0.69768							1.398	0.13591	1.398	0.54278	1.398	0.5228	1.398	1.0558							-9.54235	0.00482	-0.00483	-10.1801	0.02068	-0.02386
0.886	-0.33349	0.886	-1.72019	0.886	-0.73083							1.399	0.13704	1.399	0.54707	1.399	0.526	1.399	1.061							-9.52935	0.00662	-0.00538	-10.1671	0.0233	-0.02618
0.885	-0.34889	0.885	-1.76966	0.885	-0.76602							1.4	0.13805	1.4	0.55092	1.4	0.53	1.4	1.0666							-9.51735	0.01175	-0.00877	-10.1551	0.02335	-0.0256
0.884	-0.36516	0.884	-1.82168	0.884	-0.80223							1.401	0.13944	1.401	0.55478	1.401	0.5332	1.401	1.0718							-9.50435	0.02009	-0.01484	-10.1421	0.02097	-0.02253
0.883	-0.38184	0.883	-1.87319	0.883	-0.83946							1.402	0.14133	1.402	0.55821	1.402	0.5368	1.402	1.0774							-9.49235	0.03081	-0.02294	-10.1301	0.0172	-0.01822
0.882	-0.39984	0.882	-1.92419	0.882	-0.87924							1.403	0.14297	1.403	0.56292	1.403	0.5408	1.403	1.0826							-9.47935	0.04189	-0.03154	-10.1171	0.01358	-0.01432
0.881	-0.4184	0.881	-1.97876	0.881	-0.91902							1.404	0.14347	1.404	0.56763	1.404	0.544	1.404	1.0886							-9.46735	0.05043	-0.03844	-10.1051	0.01147	-0.01218
0.88	-0.43834	0.88	-2.03384	0.88	-0.96135							1.405	0.14511	1.405	0.57106	1.405	0.548	1.405	1.094							-9.45435	0.05394	-0.04161	-10.0921	0.01157	-0.01238
0.879	-0.45941	0.879	-2.08688	0.879	-1.00521							1.406	0.1465	1.406	0.57534	1.406	0.5512	1.406	1.0994							-9.44235	0.05175	-0.04038	-10.0801	0.01373	-0.01459
0.878	-0.48108	0.878	-2.14094	0.878	-1.05009							1.407	0.14776	1.407	0.57963	1.407	0.5548	1.407	1.1046							-9.42935	0.04565	-0.036	-10.0671	0.01696	-0.01771
0.877	-0.50408	0.877	-2.19704	0.877	-1.09701							1.408	0.14914	1.408	0.58348	1.408	0.558	1.408	1.11							-9.41735	0.0392	-0.03117	-10.0551	0.01984	-0.02024
0.876	-0.52836	0.876	-2.25416	0.876	-1.14495							1.409	0.15066	1.409	0.58734	1.409	0.562	1.409	1.1162							-9.40435	0.03599	-0.02878	-10.0421	0.02102	-0.02094
0.875	-0.55335	0.875	-2.3123	0.875	-1.19442							1.41	0.15166	1.41	0.59162	1.41	0.566	1.41	1.1212							-9.39235	0.03789	-0.03041	-10.0301	0.01984	-0.01929
0.874	-0.58038	0.874	-2.37401	0.874	-1.24593							1.411	0.15406	1.411	0.5959	1.411	0.5696	1.411	1.126							-9.37935	0.04413	-0.03557	-10.0171	0.01661	-0.01576
0.873	-0.60792	0.873	-2.43113	0.873	-1.29846							1.412	0.15519	1.412	0.60019	1.412	0.5736	1.412	1.1312							-9.36735	0.05165	-0.04184	-10.0051	0.01229	-0.01138
0.872	-0.63699	0.872	-2.49233	0.872	-1.35252							1.413	0.15658	1.413	0.60362	1.413	0.5772	1.413	1.1368							-9.35435	0.05672	-0.04606	-9.99213	0.00804	-0.00727
0.871	-0.6681	0.871	-2.55353	0.871	-1.40862							1.414	0.15847	1.414	0.6079	1.414	0.5812	1.414	1.1426							-9.34235	0.05661	-0.04584	-9.98013	0.00465	-0.0041
0.87	-0.69972	0.87	-2.61116	0.87	-1.46523							1.415	0.15986	1.415	0.61261	1.415	0.5844	1.415	1.1476							-9.32935	0.05082	-0.04075	-9.96713	0.00238	-0.00204
0.869	-0.73338	0.869	-2.67593	0.869	-1.52337							1.416	0.16099	1.416	0.61647	1.416	0.5884	1.416	1.1532							-9.31735	0.04102	-0.03223	-9.95513	0.00107	-0.0009
0.868	-0.76806	0.868	-2.74121	0.868	-1.58202							1.417	0.16251	1.417	0.62075	1.417	0.5932	1.417	1.1588							-9.30435	0.02986	-0.02268	-9.94213	0.00043	-0.00035
0.867	-0.80427	0.867	-2.79986	0.867	-1.64373							1.418	0.16427	1.418	0.62504	1.418	0.5964	1.418	1.1636							-9.29235	0.01971	-0.01423	-9.93013	0.00015	-0.00012
0.866	-0.84252	0.866	-2.86412	0.866	-1.70595							1.419	0.16591	1.419	0.63018	1.419	0.6004	1.419	1.17							-9.27935	0.01188	-0.00798	-9.91713	5e-05	-4e-05
0.865	-0.8823	0.865	-2.92736	0.865	-1.76868							1.42	0.16717	1.42	0.63489	1.42	0.604	1.42	1.1752							-9.26735	0.00656	-0.00403	-9.90513	1e-05	-2e-05
0.864	-0.9231	0.864	-2.99213	0.864	-1.83345							1.421	0.16843	1.421	0.63789	1.421	0.608	1.421	1.1802							-9.25435	0.00333	-0.00183	-9.89213	0	-6e-05
0.863	-0.96543	0.863	-3.05333	0.863	-1.89822							1.422	0.1707	1.422	0.64346	1.422	0.6116	1.422	1.186							-9.24235	0.00155	-0.00076	-9.88013	0	-0.00022
0.862	-1.0098	0.862	-3.11759	0.862	-1.96401							1.423	0.17184	1.423	0.64774	1.423	0.616	1.423	1.1914							-9.22935	0.00066	-0.00029	-9.86713	0	-0.00074
0.861	-1.05621	0.861	-3.18287	0.861	-2.03133							1.424	0.17335	1.424	0.65288	1.424	0.62	1.424	1.1974							-9.21735	0.00026	-0.0001	-9.85513	1e-05	-0.00229
0.86	-1.10364	0.86	-3.24662	0.86	-2.09865							1.425	0.17486	1.425	0.65674	1.425	0.6236	1.425	1.2034							-9.20435	9e-05	-3e-05	-9.84213	1e-05	-0.00631
0.859	-1.1526	0.859	-3.31139	0.859	-2.16699							1.426	0.17625	1.426	0.66102	1.426	0.6276	1.426	1.2092							-9.19235	3e-05	-1e-05	-9.83013	4e-05	-0.01548
0.858	-1.2036	0.858	-3.37565	0.858	-2.23635							1.427	0.17801	1.427	0.66488	1.427	0.6316	1.427	1.215							-9.17935	1e-05	0	-9.81713	8e-05	-0.03386
0.857	-1.25613	0.857	-3.44042	0.857	-2.30571							1.428	0.17978	1.428	0.66959	1.428	0.6352	1.428	1.2206							-9.16735	0	0	-9.80513	0.00016	-0.06596
0.856	-1.31019	0.856	-3.50366	0.856	-2.37558							1.429	0.18091	1.429	0.67387	1.429	0.6396	1.429	1.2264							-9.15435	0	0	-9.79213	0.00035	-0.1144
0.855	-1.36578	0.855	-3.56486	0.855	-2.44596							1.43	0.18255	1.43	0.67987	1.43	0.6432	1.43	1.2318							-9.14235	0	0	-9.78013	0.00076	-0.17641
0.854	-1.42239	0.854	-3.63065	0.854	-2.51685							1.431	0.18444	1.431	0.68373	1.431	0.6472	1.431	1.237							-9.12935	0	0	-9.76713	0.00168	-0.24173
0.853	-1.48104	0.853	-3.6944	0.853	-2.58825							1.432	0.18608	1.432	0.68844	1.432	0.6508	1.432	1.2426							-9.11735	0	0	-9.75513	0.00366	-0.29425
0.852	-1.54122	0.852	-3.75866	0.852	-2.65863							1.433	0.18747	1.433	0.69272	1.433	0.6548	1.433	1.249							-9.10435	0	0	-9.74213	0.00742	-0.31799
0.851	-1.60242	0.851	-3.82394	0.851	-2.72952							1.434	0.18936	1.434	0.69701	1.434	0.6588	1.434	1.2542							-9.09235	0	0	-9.73013	0.01371	-0.30508
0.85	-1.66515	0.85	-3.88463	0.85	-2.7999							1.435	0.191	1.435	0.70215	1.435	0.6632	1.435	1.2606							-9.07935	0	0	-9.71713	0.02274	-0.26006
0.849	-1.7289	0.849	-3.94685	0.849	-2.86977							1.436	0.19264	1.436	0.70729	1.436	0.6668	1.436	1.2666							-9.06735	1e-05	0	-9.70513	0.03366	-0.19815
0.848	-1.79367	0.848	-4.00805	0.848	-2.93964							1.437	0.19402	1.437	0.712	1.437	0.6712	1.437	1.272							-9.05435	4e-05	0	-9.69213	0.04454	-0.13771
0.847	-1.86048	0.847	-4.06517	0.847	-3.009							1.438	0.19554	1.438	0.71586	1.438	0.6748	1.438	1.2788							-9.04235	0.00016	0	-9.68013	0.05307	-0.09273
0.846	-1.92729	0.846	-4.12739	0.846	-3.07683							1.439	0.19705	1.439	0.72185	1.439	0.6788	1.439	1.2848							-9.02935	0.00056	0	-9.66713	0.05786	-0.0691
0.845	-1.99563	0.845	-4.18706	0.845	-3.14517							1.44	0.19894	1.44	0.72614	1.44	0.6832	1.44	1.2912							-9.01735	0.00171	-2e-05	-9.65513	0.05933	-0.0649
0.844	-2.06448	0.844	-4.24265	0.844	-3.21198							1.441	0.20071	1.441	0.73128	1.441	0.6876	1.441	1.2972							-9.00435	0.00465	-6e-05	-9.64213	0.05936	-0.07302
0.843	-2.13384	0.843	-4.30283	0.843	-3.27777							1.442	0.20209	1.442	0.73642	1.442	0.6916	1.442	1.3036							-8.99235	0.01113	-0.00021	-9.63013	0.05975	-0.08434
0.842	-2.2032	0.842	-4.36301	0.842	-3.34254							1.443	0.20449	1.443	0.74113	1.443	0.6956	1.443	1.31							-8.97935	0.02354	-0.00063	-9.61713	0.06071	-0.09077
0.841	-2.27205	0.841	-4.41656	0.841	-3.40629							1.444	0.20625	1.444	0.74713	1.444	0.7	1.444	1.3168							-8.96735	0.044	-0.00166	-9.60513	0.06059	-0.08776
0.84	-2.34192	0.84	-4.47164	0.84	-3.46953							1.445	0.20789	1.445	0.75099	1.445	0.7044	1.445	1.3232							-8.95435	0.07267	-0.00388	-9.59213	0.05723	-0.07534
0.839	-2.4123	0.839	-4.52672	0.839	-3.53022							1.446	0.20966	1.446	0.75655	1.446	0.7088	1.446	1.3296							-8.94235	0.10605	-0.00802	-9.58013	0.04967	-0.05724
0.838	-2.48115	0.838	-4.57517	0.838	-3.58887							1.447	0.2113	1.447	0.7617	1.447	0.7124	1.447	1.3362							-8.92935	0.13674	-0.01466	-9.56713	0.03886	-0.03845
0.837	-2.55051	0.837	-4.62362	0.837	-3.64803							1.448	0.21294	1.448	0.76726	1.448	0.7164	1.448	1.3438							-8.91735	0.15573	-0.02368	-9.55513	0.02713	-0.02283
0.836	-2.61936	0.836	-4.67717	0.836	-3.70617							1.449	0.21508	1.449	0.77283	1.449	0.7208	1.449	1.3516							-8.90435	0.15682	-0.03378	-9.54213	0.01683	-0.01199
0.835	-2.68719	0.835	-4.72868	0.835	-3.76431							1.45	0.21647	1.45	0.77712	1.45	0.7252	1.45	1.358							-8.89235	0.1394	-0.04258	-9.53013	0.00927	-0.00562
0.834	-2.754	0.834	-4.78223	0.834	-3.81888							1.451	0.21836	1.451	0.78269	1.451	0.7292	1.451	1.3662							-8.87935	0.10961	-0.04744	-9.51713	0.0046	-0.00246
0.833	-2.81979	0.833	-4.82813	0.833	-3.87039							1.452	0.22037	1.452	0.7874	1.452	0.7332	1.452	1.3742							-8.86735	0.07614	-0.04669	-9.50513	0.0022	-0.00125
0.832	-2.88252	0.832	-4.87454	0.832	-3.9219							1.453	0.22189	1.453	0.7934	1.453	0.7376	1.453	1.3818							-8.85435	0.04678	-0.04063	-9.49213	0.00133	-0.00117
0.831	-2.94525	0.831	-4.91432	0.831	-3.97137							1.454	0.22353	1.454	0.80068	1.454	0.7428	1.454	1.3914							-8.84235	0.02548	-0.03127	-9.48013	0.00147	-0.00189
0.83	-3.00747	0.83	-4.96022	0.83	-4.0188							1.455	0.22554	1.455	0.80796	1.455	0.7492	1.455	1.4018							-8.82935	0.01242	-0.02131	-9.46713	0.00241	-0.00337
0.829	-3.06918	0.829	-5.0051	0.829	-4.06623							1.456	0.22781	1.456	0.81139	1.456	0.7528	1.456	1.4094							-8.81735	0.00564	-0.01295	-9.45513	0.00411	-0.00567
0.828	-3.12885	0.828	-5.0459	0.828	-4.1106							1.457	0.22996	1.457	0.81653	1.457	0.7568	1.457	1.4176							-8.80435	0.00278	-0.00716	-9.44213	0.00647	-0.00867
0.827	-3.18648	0.827	-5.0918	0.827	-4.15344							1.458	0.23172	1.458	0.8221	1.458	0.762	1.458	1.4268							-8.79235	0.00199	-0.00383	-9.43013	0.00916	-0.01192
0.826	-3.24207	0.826	-5.1275	0.826	-4.19526							1.459	0.23361	1.459	0.82767	1.459	0.766	1.459	1.4366							-8.77935	0.00213	-0.00229	-9.41713	0.01159	-0.01463
0.825	-3.2946	0.825	-5.1632	0.825	-4.23555							1.46	0.23575	1.46	0.83409	1.46	0.7704	1.46	1.4476							-8.76735	0.00254	-0.00175	-9.40513	0.01302	-0.01598
0.824	-3.34509	0.824	-5.204	0.824	-4.27482							1.461	0.23752	1.461	0.83966	1.461	0.7756	1.461	1.4582							-8.75435	0.00286	-0.00162	-9.39213	0.01297	-0.01549
0.823	-3.39456	0.823	-5.2397	0.823	-4.31511							1.462	0.24017	1.462	0.84566	1.462	0.7804	1.462	1.4698							-8.74235	0.00289	-0.00155	-9.38013	0.01144	-0.0133
0.822	-3.44046	0.822	-5.2754	0.822	-4.35285							1.463	0.24218	1.463	0.85123	1.463	0.7848	1.463	1.4816							-8.72935	0.00261	-0.00139	-9.36713	0.00893	-0.01011
0.821	-3.48483	0.821	-5.306	0.821	-4.38855							1.464	0.2442	1.464	0.85723	1.464	0.7896	1.464	1.4946							-8.71735	0.00212	-0.00116	-9.35513	0.00616	-0.00679
0.82	-3.52767	0.82	-5.3366	0.82	-4.42221							1.465	0.2466	1.465	0.86365	1.465	0.7944	1.465	1.5088							-8.70435	0.00162	-0.00093	-9.34213	0.00376	-0.00404
0.819	-3.56847	0.819	-5.3672	0.819	-4.45485							1.466	0.24912	1.466	0.86922	1.466	0.7992	1.466	1.522							-8.69135	0.00127	-0.00081	-9.32913	0.00203	-0.00212
0.818	-3.60825	0.818	-5.3978	0.818	-4.48647							1.467	0.25202	1.467	0.87565	1.467	0.804	1.467	1.5354							-8.67935	0.00117	-0.00083	-9.31713	0.00097	-0.00098
0.817	-3.6465	0.817	-5.4284	0.817	-4.51605							1.468	0.2553	1.468	0.8825	1.468	0.8092	1.468	1.55							-8.66635	0.00129	-0.00099	-9.30413	0.00041	-0.0004
0.816	-3.68271	0.816	-5.4488	0.816	-4.54563							1.469	0.25807	1.469	0.88893	1.469	0.8136	1.469	1.5646							-8.65435	0.00154	-0.0012	-9.29213	0.00015	-0.00015
0.815	-3.71484	0.815	-5.4845	0.815	-4.57725							1.47	0.26046	1.47	0.89536	1.47	0.8192	1.47	1.5804							-8.64135	0.00176	-0.00136	-9.27913	5e-05	-5e-05
0.814	-3.74289	0.814	-5.5151	0.814	-4.60836							1.471	0.26261	1.471	0.90221	1.471	0.824	1.471	1.597							-8.62935	0.00183	-0.00139	-9.26713	1e-05	-1e-05
0.813	-3.77553	0.813	-5.5355	0.813	-4.63488							1.472	0.26576	1.472	0.90906	1.472	0.8296	1.472	1.6136							-8.61635	0.0017	-0.00127	-9.25413	0	0
0.812	-3.80613	0.812	-5.5508	0.812	-4.65732							1.473	0.26916	1.473	0.91592	1.473	0.8336	1.473	1.6316							-8.60435	0.0014	-0.00102	-9.24213	0	0
0.811	-3.8352	0.811	-5.5814	0.811	-4.67874							1.474	0.27219	1.474	0.92277	1.474	0.84	1.474	1.65							-8.59135	0.00102	-0.00073	-9.22913	0	0
0.81	-3.86325	0.81	-5.6069	0.81	-4.70067							1.475	0.27597	1.475	0.92963	1.475	0.8452	1.475	1.6686							-8.57935	0.00066	-0.00046	-9.21713	0	0
0.809	-3.88977	0.809	-5.6273	0.809	-4.72311							1.476	0.27925	1.476	0.93648	1.476	0.8504	1.476	1.689							-8.56635	0.00037	-0.00026	-9.20413	0	0
0.808	-3.9168	0.808	-5.6426	0.808	-4.74708							1.477	0.2824	1.477	0.94334	1.477	0.8552	1.477	1.7104							-8.55435	0.00019	-0.00013	-9.19213	0	0
0.807	-3.94281	0.807	-5.6681	0.807	-4.7685							1.478	0.28644	1.478	0.95019	1.478	0.8612	1.478	1.733							-8.54135	9e-05	-6e-05	-9.17913	0	-1e-05
0.806	-3.96678	0.806	-5.6885	0.806	-4.78941							1.479	0.29034	1.479	0.9579	1.479	0.8672	1.479	1.7554							-8.52935	5e-05	-3e-05	-9.16713	1e-05	-1e-05
0.805	-3.98871	0.805	-5.7038	0.805	-4.80726							1.48	0.29476	1.48	0.96604	1.48	0.8732	1.48	1.7792							-8.51635	6e-05	-3e-05	-9.15413	1e-05	-2e-05
0.804	-4.01421	0.804	-5.7242	0.804	-4.82715							1.481	0.29904	1.481	0.97375	1.481	0.878	1.481	1.8042							-8.50435	0.0001	-6e-05	-9.14213	2e-05	-3e-05
0.803	-4.03665	0.803	-5.7446	0.803	-4.84551							1.482	0.30295	1.482	0.98146	1.482	0.8848	1.482	1.8296							-8.49135	0.00019	-0.0001	-9.12913	3e-05	-5e-05
0.802	-4.05603	0.802	-5.7548	0.802	-4.86183							1.483	0.30825	1.483	0.9896	1.483	0.8904	1.483	1.856							-8.47935	0.00033	-0.00018	-9.11713	4e-05	-6e-05
0.801	-4.07388	0.801	-5.765	0.801	-4.87509							1.484	0.31392	1.484	0.99817	1.484	0.896	1.484	1.8846							-8.46635	0.00051	-0.00027	-9.10413	5e-05	-7e-05
0.8	-4.09377	0.8	-5.7752	0.8	-4.88937							1.485	0.31896	1.485	1.00588	1.485	0.9024	1.485	1.9142							-8.45435	0.0007	-0.00038	-9.09213	5e-05	-7e-05
0.799	-4.11213	0.799	-5.7803	0.799	-4.90518							1.486	0.32527	1.486	1.01488	1.486	0.9088	1.486	1.9444							-8.44135	0.00085	-0.00047	-9.07913	4e-05	-7e-05
0.798	-4.12998	0.798	-5.7905	0.798	-4.92201							1.487	0.33157	1.487	1.02345	1.487	0.9148	1.487	1.9754							-8.42935	0.00091	-0.00051	-9.06713	4e-05	-6e-05
0.797	-4.14936	0.797	-5.8109	0.797	-4.94037							1.488	0.33775	1.488	1.03116	1.488	0.9216	1.488	2.008							-8.41635	0.00088	-0.0005	-9.05413	4e-05	-8e-05
0.796	-4.1667	0.796	-5.8211	0.796	-4.95975							1.489	0.34455	1.489	1.04058	1.489	0.9276	1.489	2.042							-8.40435	0.00074	-0.00043	-9.04213	6e-05	-0.00013
0.795	-4.18353	0.795	-5.8364	0.795	-4.98015							1.49	0.35174	1.49	1.04958	1.49	0.9348	1.49	2.076							-8.39135	0.00056	-0.00033	-9.02913	0.0001	-0.00025
0.794	-4.20087	0.794	-5.8415	0.794	-4.99443							1.491	0.35956	1.491	1.05858	1.491	0.9416	1.491	2.112							-8.37935	0.00038	-0.00023	-9.01713	0.00017	-0.00047
0.793	-4.21413	0.793	-5.8517	0.793	-5.00514							1.492	0.36813	1.492	1.068	1.492	0.9476	1.492	2.15							-8.36635	0.00028	-0.00015	-9.00413	0.00027	-0.0009
0.792	-4.23402	0.792	-5.867	0.792	-5.01891							1.493	0.3767	1.493	1.07657	1.493	0.9544	1.493	2.188							-8.35435	0.00036	-0.00012	-8.99213	0.00039	-0.00171
0.791	-4.24881	0.791	-5.8772	0.791	-5.03217							1.494	0.38616	1.494	1.08728	1.494	0.9612	1.494	2.23							-8.34135	0.00093	-0.00023	-8.97913	0.00053	-0.00325
0.79	-4.26003	0.79	-5.8772	0.79	-5.04543							1.495	0.39599	1.495	1.09713	1.495	0.9688	1.495	2.27							-8.32935	0.00274	-0.00068	-8.96713	0.00072	-0.00608
0.789	-4.27533	0.789	-5.8823	0.789	-5.05869							1.496	0.4057	1.496	1.10656	1.496	0.976	1.496	2.314							-8.31635	0.00747	-0.00207	-8.95413	0.00101	-0.01074
0.788	-4.29318	0.788	-5.8925	0.788	-5.07195							1.497	0.41692	1.497	1.11855	1.497	0.9824	1.497	2.358							-8.30435	0.01806	-0.00564	-8.94213	0.00146	-0.01746
0.787	-4.30236	0.787	-5.9078	0.787	-5.08368							1.498	0.4289	1.498	1.12755	1.498	0.9896	1.498	2.404							-8.29135	0.03864	-0.01368	-8.92913	0.0021	-0.02561
0.786	-4.31358	0.786	-5.8976	0.786	-5.08674							1.499	0.44176	1.499	1.13954	1.499	0.9988	1.499	2.45							-8.27935	0.07307	-0.02934	-8.91713	0.00285	-0.03356
0.785	-4.32633	0.785	-5.9078	0.785	-5.0949							1.5	0.45462	1.5	1.15111	1.5	1.0064	1.5	2.5							-8.26635	0.12206	-0.05565	-8.90413	0.00356	-0.03908
0.784	-4.33857	0.784	-5.9231	0.784	-5.1051							1.501	0.46924	1.501	1.16182	1.501	1.0144	1.501	2.548							-8.25435	0.18025	-0.09328	-8.89213	0.004	-0.04031
0.783	-4.35132	0.783	-5.9282	0.783	-5.1153							1.502	0.48626	1.502	1.17339	1.502	1.0224	1.502	2.602							-8.24135	0.23515	-0.13815	-8.87913	0.004	-0.03678
0.782	-4.36203	0.782	-5.9486	0.782	-5.1306							1.503	0.50202	1.503	1.18495	1.503	1.0308	1.503	2.656							-8.22935	0.27104	-0.18084	-8.86713	0.00355	-0.02968
0.781	-4.3707	0.781	-5.9384	0.781	-5.1306							1.504	0.51904	1.504	1.19781	1.504	1.0396	1.504	2.712							-8.21635	0.27605	-0.20925	-8.85413	0.00279	-0.02117
0.78	-4.38498	0.78	-5.9384	0.78	-5.1357							1.505	0.5377	1.505	1.21152	1.505	1.048	1.505	2.77							-8.20435	0.24837	-0.21378	-8.84213	0.00194	-0.01336
0.779	-4.39314	0.779	-5.9384	0.779	-5.151							1.506	0.55686	1.506	1.22437	1.506	1.0572	1.506	2.83							-8.19135	0.19753	-0.19314	-8.82913	0.00121	-0.00748
0.778	-4.40334	0.778	-5.9435	0.778	-5.1612							1.507	0.57804	1.507	1.2385	1.507	1.066	1.507	2.89							-8.17935	0.13891	-0.15422	-8.81713	0.00069	-0.00377
0.777	-4.40895	0.777	-5.9486	0.777	-5.1765							1.508	0.59922	1.508	1.2535	1.508	1.0752	1.508	2.954							-8.16635	0.08639	-0.10884	-8.80413	0.00041	-0.00182
0.776	-4.41507	0.776	-5.9435	0.776	-5.1918							1.509	0.62179	1.509	1.26764	1.509	1.0844	1.509	3.02							-8.15435	0.04764	-0.06804	-8.79213	0.00032	-0.00104
0.775	-4.42272	0.775	-5.9537	0.775	-5.1969							1.51	0.64662	1.51	1.28306	1.51	1.0948	1.51	3.086							-8.14135	0.02344	-0.03775	-8.77913	0.00037	-0.00094
0.774	-4.437	0.774	-5.9588	0.774	-5.2071							1.511	0.6731	1.511	1.29848	1.511	1.1044	1.511	3.156							-8.12935	0.01057	-0.01877	-8.76713	0.00052	-0.00129
0.773	-4.44669	0.773	-5.9486	0.773	-5.2071							1.512	0.70373	1.512	1.31433	1.512	1.1156	1.512	3.224							-8.11635	0.00493	-0.00873	-8.75413	0.0008	-0.00208
0.772	-4.44924	0.772	-5.9588	0.772	-5.2173							1.513	0.73513	1.513	1.3319	1.513	1.1268	1.513	3.296							-8.10435	0.00359	-0.00463	-8.74213	0.00134	-0.0036
0.771	-4.46352	0.771	-5.9588	0.771	-5.2224							1.514	0.7674	1.514	1.3486	1.514	1.1372	1.514	3.37							-8.09135	0.00524	-0.00435	-8.72913	0.00239	-0.0064
0.77	-4.47627	0.77	-5.9537	0.77	-5.2275							1.515	0.80068	1.515	1.36745	1.515	1.148	1.515	3.444							-8.07935	0.00979	-0.00696	-8.71713	0.00431	-0.0111
0.769	-4.47933	0.769	-5.9588	0.769	-5.2377							1.516	0.83611	1.516	1.38673	1.516	1.1596	1.516	3.526							-8.06635	0.01758	-0.01227	-8.70413	0.00742	-0.01796
0.768	-4.48851	0.768	-5.9639	0.768	-5.253							1.517	0.87532	1.517	1.40472	1.517	1.1716	1.517	3.606							-8.05435	0.02838	-0.01997	-8.69213	0.01172	-0.02641
0.767	-4.50177	0.767	-5.9741	0.767	-5.253							1.518	0.91831	1.518	1.42657	1.518	1.1844	1.518	3.688							-8.04135	0.04063	-0.02897	-8.67913	0.01664	-0.03474
0.766	-4.50585	0.766	-5.969	0.766	-5.2479							1.519	0.96117	1.519	1.44628	1.519	1.1972	1.519	3.772							-8.02935	0.05144	-0.03719	-8.66713	0.02103	-0.04062
0.765	-4.51197	0.765	-5.9588	0.765	-5.253							1.52	1.00568	1.52	1.4677	1.52	1.2096	1.52	3.854							-8.01635	0.05758	-0.04222	-8.65413	0.02357	-0.0421
0.764	-4.52166	0.764	-5.9537	0.764	-5.2632							1.521	1.05409	1.521	1.49126	1.521	1.222	1.521	3.94							-8.00435	0.05698	-0.04234	-8.64213	0.02337	-0.03863
0.763	-4.52523	0.763	-5.9639	0.763	-5.2734							1.522	1.1054	1.522	1.51568	1.522	1.236	1.522	4.03							-7.99135	0.05	-0.03753	-8.62913	0.02051	-0.03141
0.762	-4.52217	0.762	-5.9588	0.762	-5.2836							1.523	1.15974	1.523	1.54095	1.523	1.2504	1.523	4.124							-7.97935	0.03929	-0.0294	-8.61713	0.01596	-0.02268
0.761	-4.53951	0.761	-5.9537	0.761	-5.2938							1.524	1.21861	1.524	1.56666	1.524	1.2648	1.524	4.216							-7.96635	0.02883	-0.02036	-8.60413	0.01106	-0.01469
0.76	-4.55328	0.76	-5.9588	0.76	-5.2989							1.525	1.27837	1.525	1.59151	1.525	1.2796	1.525	4.312							-7.95435	0.02266	-0.0125	-8.59213	0.00691	-0.00874
0.759	-4.5594	0.759	-5.9588	0.759	-5.2989							1.526	1.34393	1.526	1.6185	1.526	1.2948	1.526	4.41							-7.94135	0.02417	-0.00691	-8.57913	0.004	-0.00506
0.758	-4.56246	0.758	-5.9741	0.758	-5.3091							1.527	1.41201	1.527	1.64891	1.527	1.3108	1.527	4.512							-7.92935	0.03591	-0.0037	-8.56713	0.00227	-0.00315
0.757	-4.56705	0.757	-5.9639	0.757	-5.3142							1.528	1.4763	1.528	1.67933	1.528	1.3272	1.528	4.614							-7.91635	0.05894	-0.00253	-8.55413	0.00137	-0.00244
0.756	-4.57113	0.756	-5.969	0.756	-5.3193							1.529	1.54186	1.529	1.71231	1.529	1.3424	1.529	4.72							-7.90435	0.09146	-0.00303	-8.54213	0.00091	-0.00275
0.755	-4.57674	0.755	-5.969	0.755	-5.3295							1.53	1.61372	1.53	1.74616	1.53	1.3604	1.53	4.824							-7.89135	0.12774	-0.005	-8.52913	0.00065	-0.0048
0.754	-4.58541	0.754	-5.9639	0.754	-5.3346							1.531	1.69189	1.531	1.78257	1.531	1.3772	1.531	4.934							-7.87935	0.159	-0.00833	-8.51713	0.00046	-0.01082
0.753	-4.59051	0.753	-5.969	0.753	-5.3397							1.532	1.77383	1.532	1.8207	1.532	1.3952	1.532	5.044							-7.86635	0.17639	-0.01269	-8.50413	0.00032	-0.02508
0.752	-4.60173	0.752	-5.9537	0.752	-5.3448							1.533	1.8646	1.533	1.86054	1.533	1.4136	1.533	5.154							-7.85435	0.1756	-0.01744	-8.49213	0.00025	-0.05371
0.751	-4.60326	0.751	-5.9486	0.751	-5.3601							1.534	1.95916	1.534	1.90252	1.534	1.4336	1.534	5.27							-7.84135	0.15907	-0.02173	-8.47913	0.00027	-0.10294
0.75	-4.60479	0.75	-5.9537	0.75	-5.3703							1.535	2.05497	1.535	1.94793	1.535	1.4528	1.535	5.386							-7.82935	0.13371	-0.02486	-8.46713	0.00046	-0.17478
0.749	-4.6104	0.749	-5.9537	0.749	-5.3652							1.536	2.15835	1.536	1.99292	1.536	1.4704	1.536	5.504							-7.81635	0.10747	-0.0264	-8.45413	0.00097	-0.26244
0.748	-4.61601	0.748	-5.9486	0.748	-5.3652							1.537	2.26425	1.537	2.04133	1.537	1.4896	1.537	5.62							-7.80435	0.08478	-0.02634	-8.44213	0.00207	-0.34834
0.747	-4.61856	0.747	-5.9486	0.747	-5.3703							1.538	2.37394	1.538	2.09273	1.538	1.5096	1.538	5.74							-7.79135	0.06631	-0.02483	-8.42913	0.00418	-0.40861
0.746	-4.62468	0.746	-5.9435	0.746	-5.3805							1.539	2.4874	1.539	2.14628	1.539	1.5312	1.539	5.86							-7.77935	0.05074	-0.02205	-8.41713	0.00783	-0.42366
0.745	-4.62621	0.745	-5.9537	0.745	-5.3754							1.54	2.60717	1.54	2.20369	1.54	1.5528	1.54	5.982							-7.76635	0.03694	-0.01827	-8.40413	0.01342	-0.3886
0.744	-4.63182	0.744	-5.9639	0.744	-5.3856							1.541	2.73072	1.541	2.26324	1.541	1.576	1.541	6.108							-7.75435	0.0249	-0.01397	-8.39213	0.02103	-0.31607
0.743	-4.63743	0.743	-5.9537	0.743	-5.3856							1.542	2.86183	1.542	2.32536	1.542	1.6	1.542	6.24							-7.74135	0.01528	-0.00975	-8.37913	0.03015	-0.22945
0.742	-4.6359	0.742	-5.9588	0.742	-5.3958							1.543	2.99673	1.543	2.38876	1.543	1.6236	1.543	6.368							-7.72935	0.00862	-0.00626	-8.36713	0.03967	-0.15135
0.741	-4.641	0.741	-5.9435	0.741	-5.3958							1.544	3.13667	1.544	2.45773	1.544	1.6484	1.544	6.498							-7.71635	0.00495	-0.00398	-8.35413	0.04823	-0.095
0.74	-4.64559	0.74	-5.9231	0.74	-5.3958							1.545	3.28039	1.545	2.53099	1.545	1.6732	1.545	6.634							-7.70335	0.00413	-0.00325	-8.34113	0.05439	-0.0622
0.739	-4.64712	0.739	-5.9333	0.739	-5.4111							1.546	3.43168	1.546	2.60724	1.546	1.6988	1.546	6.772							-7.69135	0.00635	-0.00445	-8.32913	0.05699	-0.0471
0.738	-4.65681	0.738	-5.9333	0.738	-5.4162							1.547	3.58423	1.547	2.68907	1.547	1.7256	1.547	6.904							-7.67835	0.01231	-0.0082	-8.31613	0.05544	-0.04154
0.737	-4.66344	0.737	-5.9333	0.737	-5.4111							1.548	3.74308	1.548	2.77432	1.548	1.752	1.548	7.042							-7.66635	0.02306	-0.01518	-8.30413	0.04995	-0.03887
0.736	-4.67364	0.736	-5.9384	0.736	-5.4162							1.549	3.90949	1.549	2.863	1.549	1.7788	1.549	7.182							-7.65335	0.03927	-0.02582	-8.29113	0.04163	-0.03545
0.735	-4.67772	0.735	-5.9435	0.735	-5.4264							1.55	4.07843	1.55	2.95725	1.55	1.808	1.55	7.326							-7.64135	0.06025	-0.0397	-8.27913	0.03219	-0.03045
0.734	-4.68129	0.734	-5.9384	0.734	-5.4264							1.551	4.25241	1.551	3.05749	1.551	1.8372	1.551	7.47							-7.62835	0.08339	-0.05514	-8.26613	0.02344	-0.0248
0.733	-4.67976	0.733	-5.9384	0.733	-5.4315							1.552	4.43521	1.552	3.16288	1.552	1.8656	1.552	7.616							-7.61635	0.10428	-0.06936	-8.25413	0.01661	-0.01974
0.732	-4.68435	0.732	-5.9129	0.732	-5.4468							1.553	4.62054	1.553	3.27426	1.553	1.8964	1.553	7.762							-7.60335	0.11786	-0.07921	-8.24113	0.01215	-0.01613
0.731	-4.68996	0.731	-5.918	0.731	-5.4519							1.554	4.80713	1.554	3.38822	1.554	1.928	1.554	7.92							-7.59135	0.12047	-0.08221	-8.22913	0.00977	-0.01402
0.73	-4.69608	0.73	-5.9231	0.73	-5.4519							1.555	5.00254	1.555	3.50688	1.555	1.9608	1.555	8.07							-7.57835	0.11125	-0.0775	-8.21613	0.0088	-0.0129
0.729	-4.69455	0.729	-5.9333	0.729	-5.4468							1.556	5.20299	1.556	3.63497	1.556	1.992	1.556	8.22							-7.56635	0.09267	-0.06626	-8.20413	0.00862	-0.0122
0.728	-4.69659	0.728	-5.9384	0.728	-5.4468							1.557	5.40471	1.557	3.76949	1.557	2.0268	1.557	8.376							-7.55335	0.06953	-0.05122	-8.19113	0.00882	-0.0116
0.727	-4.70271	0.727	-5.9333	0.727	-5.457							1.558	5.61651	1.558	3.90829	1.558	2.0604	1.558	8.532							-7.54135	0.04701	-0.03568	-8.17913	0.0092	-0.01106
0.726	-4.70628	0.726	-5.9333	0.726	-5.4672							1.559	5.83461	1.559	4.05181	1.559	2.0952	1.559	8.678							-7.52835	0.02887	-0.02237	-8.16613	0.00958	-0.01056
0.725	-4.71138	0.725	-5.9333	0.725	-5.4621							1.56	6.05398	1.56	4.20303	1.56	2.1296	1.56	8.84							-7.51635	0.01665	-0.01263	-8.15413	0.00969	-0.01002
0.724	-4.71801	0.724	-5.9231	0.724	-5.457							1.561	6.2746	1.561	4.36111	1.561	2.166	1.561	8.982							-7.50335	0.00995	-0.00651	-8.14113	0.00928	-0.00924
0.723	-4.71444	0.723	-5.918	0.723	-5.457							1.562	6.50279	1.562	4.52819	1.562	2.2016	1.562	9.148							-7.49135	0.00728	-0.00322	-8.12913	0.00827	-0.00815
0.722	-4.71393	0.722	-5.918	0.722	-5.4672							1.563	6.73729	1.563	4.70383	1.563	2.2368	1.563	9.312							-7.47835	0.00689	-0.00173	-8.11613	0.00694	-0.00697
0.721	-4.71444	0.721	-5.9231	0.721	-5.4672							1.564	6.9743	1.564	4.88804	1.564	2.276	1.564	9.474							-7.46635	0.0073	-0.00116	-8.10413	0.00587	-0.00621
0.72	-4.71597	0.72	-5.9231	0.72	-5.4672							1.565	7.21888	1.565	5.07654	1.565	2.318	1.565	9.62							-7.45335	0.00749	-0.00096	-8.09113	0.00576	-0.00647
0.719	-4.71699	0.719	-5.918	0.719	-5.4774							1.566	7.46472	1.566	5.2736	1.566	2.3576	1.566	9.768							-7.44135	0.00698	-0.00084	-8.07913	0.00719	-0.00825
0.718	-4.72005	0.718	-5.918	0.718	-5.4927							1.567	7.71435	1.567	5.47924	1.567	2.3964	1.567	9.922							-7.42835	0.0058	-0.0007	-8.06613	0.01039	-0.01169
0.717	-4.7175	0.717	-5.9129	0.717	-5.4876							1.568	7.96901	1.568	5.69344	1.568	2.438	1.568	10.074							-7.41635	0.00427	-0.00052	-8.05413	0.01497	-0.01633
0.716	-4.72617	0.716	-5.918	0.716	-5.4927							1.569	8.22998	1.569	5.91192	1.569	2.4796	1.569	10.248							-7.40335	0.00283	-0.00034	-8.04113	0.01992	-0.02112
0.715	-4.73229	0.715	-5.918	0.715	-5.4978							1.57	8.48212	1.57	6.14326	1.57	2.522	1.57	10.414							-7.39135	0.00181	-0.00021	-8.02913	0.02379	-0.02464
0.714	-4.74249	0.714	-5.9027	0.714	-5.4978							1.571	8.74309	1.571	6.38316	1.571	2.5656	1.571	10.59							-7.37835	0.00152	-0.00014	-8.01613	0.02525	-0.02567
0.713	-4.74708	0.713	-5.9078	0.713	-5.4978							1.572	9.00784	1.572	6.63592	1.572	2.6104	1.572	10.76							-7.36635	0.00244	-0.00017	-8.00413	0.02373	-0.0238
0.712	-4.75065	0.712	-5.9078	0.712	-5.5029							1.573	9.2789	1.573	6.89296	1.573	2.6552	1.573	10.944							-7.35335	0.00547	-0.00041	-7.99113	0.01974	-0.01974
0.711	-4.74759	0.711	-5.9129	0.711	-5.4978							1.574	9.55374	1.574	7.16285	1.574	2.702	1.574	11.13							-7.34135	0.01213	-0.00108	-7.97913	0.01452	-0.01519
0.71	-4.7532	0.71	-5.9129	0.71	-5.5131							1.575	9.83236	1.575	7.44131	1.575	2.7484	1.575	11.302							-7.32835	0.02425	-0.00262	-7.96613	0.00946	-0.01263
0.709	-4.7583	0.709	-5.8976	0.709	-5.5029							1.576	10.116	1.576	7.72405	1.576	2.798	1.576	11.466							-7.31635	0.04306	-0.00573	-7.95413	0.00549	-0.01575
0.708	-4.76136	0.708	-5.9027	0.708	-5.5131							1.577	10.4047	1.577	8.02393	1.577	2.8484	1.577	11.616							-7.30335	0.06793	-0.01124	-7.94113	0.00298	-0.03062
0.707	-4.7685	0.707	-5.8925	0.707	-5.5284							1.578	10.6947	1.578	8.3281	1.578	2.898	1.578	11.764							-7.29135	0.09546	-0.01986	-7.92913	0.00185	-0.06668
0.706	-4.77003	0.706	-5.8874	0.706	-5.5233							1.579	10.9897	1.579	8.64083	1.579	2.95	1.579	11.942							-7.27835	0.12021	-0.03175	-7.91613	0.002	-0.13585
0.705	-4.77105	0.705	-5.8874	0.705	-5.5131							1.58	11.286	1.58	8.96641	1.58	3.0024	1.58	12.15							-7.26635	0.13691	-0.04622	-7.90413	0.00347	-0.24764
0.704	-4.78482	0.704	-5.8874	0.704	-5.5182							1.581	11.5848	1.581	9.30056	1.581	3.0584	1.581	12.358							-7.25335	0.14314	-0.06163	-7.89113	0.00644	-0.39971
0.703	-4.78482	0.703	-5.8925	0.703	-5.5335							1.582	11.8823	1.582	9.64757	1.582	3.1136	1.582	12.534							-7.24135	0.14022	-0.07565	-7.87913	0.01101	-0.57089
0.702	-4.77717	0.702	-5.9027	0.702	-5.5335							1.583	12.176	1.583	10.0031	1.583	3.1672	1.583	12.73							-7.22835	0.13173	-0.08573	-7.86613	0.01692	-0.72118
0.701	-4.7787	0.701	-5.8976	0.701	-5.5284							1.584	12.4736	1.584	10.3673	1.584	3.2212	1.584	12.928							-7.21635	0.12108	-0.08982	-7.85413	0.02339	-0.80599
0.7	-4.77666	0.7	-5.8874	0.7	-5.5284							1.585	12.7837	1.585	10.7443	1.585	3.2768	1.585	13.078							-7.20335	0.10966	-0.08703	-7.84113	0.02938	-0.79722
0.699	-4.77666	0.699	-5.8976	0.699	-5.5386							1.586	13.0863	1.586	11.1298	1.586	3.334	1.586	13.242							-7.19135	0.09733	-0.0781	-7.82913	0.03392	-0.69827
0.698	-4.77972	0.698	-5.8976	0.698	-5.5386							1.587	13.4015	1.587	11.524	1.587	3.3944	1.587	13.444							-7.17835	0.08363	-0.06527	-7.81613	0.03658	-0.54224
0.697	-4.78125	0.697	-5.9129	0.697	-5.5386							1.588	13.7166	1.588	11.9309	1.588	3.45	1.588	13.636							-7.16635	0.0691	-0.05157	-7.80413	0.03733	-0.37406
0.696	-4.78635	0.696	-5.9129	0.696	-5.5488							1.589	14.0192	1.589	12.3465	1.589	3.516	1.589	13.816							-7.15335	0.0554	-0.03991	-7.79113	0.03635	-0.23034
0.695	-4.78737	0.695	-5.8874	0.695	-5.5488							1.59	14.347	1.59	12.7706	1.59	3.5804	1.59	13.98							-7.14135	0.04485	-0.0325	-7.77913	0.03391	-0.12856
0.694	-4.78635	0.694	-5.8721	0.694	-5.5488							1.591	14.6874	1.591	13.2076	1.591	3.64	1.591	14.16							-7.12835	0.03965	-0.0305	-7.76613	0.03047	-0.06866
0.693	-4.78992	0.693	-5.8823	0.693	-5.5488							1.592	15.0026	1.592	13.6574	1.592	3.7028	1.592	14.384							-7.11635	0.04094	-0.03392	-7.75413	0.02701	-0.04147
0.692	-4.79706	0.692	-5.8772	0.692	-5.5692							1.593	15.3304	1.593	14.1158	1.593	3.7644	1.593	14.568							-7.10335	0.04845	-0.04144	-7.74113	0.0249	-0.03625
0.691	-4.78941	0.691	-5.8823	0.691	-5.5743							1.594	15.6455	1.594	14.5785	1.594	3.826	1.594	14.702							-7.09135	0.06051	-0.05066	-7.72913	0.02526	-0.04407
0.69	-4.78482	0.69	-5.8772	0.69	-5.5641							1.595	15.9733	1.595	15.054	1.595	3.8944	1.595	14.878							-7.07835	0.07473	-0.05887	-7.71613	0.02822	-0.05775
0.689	-4.79451	0.689	-5.8772	0.689	-5.5692							1.596	16.3137	1.596	15.5338	1.596	3.96	1.596	15.124							-7.06635	0.08888	-0.06426	-7.70413	0.03257	-0.07131
0.688	-4.8042	0.688	-5.8823	0.688	-5.559							1.597	16.6289	1.597	16.0264	1.597	4.024	1.597	15.298							-7.05335	0.10109	-0.06659	-7.69113	0.03628	-0.08061
0.687	-4.81134	0.687	-5.8721	0.687	-5.5641							1.598	16.9567	1.598	16.5362	1.598	4.092	1.598	15.492							-7.04135	0.10957	-0.06662	-7.67913	0.03755	-0.08517
0.686	-4.81185	0.686	-5.8721	0.686	-5.5743							1.599	17.2845	1.599	17.0546	1.599	4.16	1.599	15.754							-7.02835	0.11209	-0.06506	-7.66613	0.03596	-0.08966
0.685	-4.80828	0.685	-5.8823	0.685	-5.5896							1.6	17.6249	1.6	17.5772	1.6	4.228	1.6	15.992							-7.01635	0.10682	-0.06169	-7.65413	0.03262	-0.10326
0.684	-4.8144	0.684	-5.8772	0.684	-5.5794							1.601	17.9653	1.601	18.1127	1.601	4.296	1.601	16.17							-7.00335	0.09351	-0.05572	-7.64113	0.02948	-0.13627
0.683	-4.81389	0.683	-5.8721	0.683	-5.5794							1.602	18.3056	1.602	18.6611	1.602	4.364	1.602	16.352							-6.99135	0.07465	-0.04699	-7.62913	0.02796	-0.19466
0.682	-4.8195	0.682	-5.8721	0.682	-5.5896							1.603	18.646	1.603	19.218	1.603	4.44	1.603	16.618							-6.97835	0.05484	-0.03668	-7.61613	0.02821	-0.27467
0.681	-4.82511	0.681	-5.8568	0.681	-5.5998							1.604	18.9864	1.604	19.7792	1.604	4.516	1.604	16.838							-6.96635	0.03935	-0.02723	-7.60413	0.02914	-0.36056
0.68	-4.81899	0.68	-5.8619	0.68	-5.5896							1.605	19.3268	1.605	20.3576	1.605	4.588	1.605	17.038							-6.95335	0.03262	-0.02144	-7.59113	0.02936	-0.42825
0.679	-4.82307	0.679	-5.8772	0.679	-5.5947							1.606	19.6672	1.606	20.9402	1.606	4.66	1.606	17.24							-6.94135	0.03732	-0.02161	-7.57913	0.02806	-0.4557
0.678	-4.83072	0.678	-5.8772	0.678	-5.5845							1.607	20.0202	1.607	21.54	1.607	4.736	1.607	17.482							-6.92835	0.05396	-0.02891	-7.56613	0.02543	-0.43322
0.677	-4.84245	0.677	-5.8721	0.677	-5.5845							1.608	20.3606	1.608	22.1354	1.608	4.812	1.608	17.68							-6.91635	0.08012	-0.04286	-7.55413	0.02234	-0.36894
0.676	-4.83633	0.676	-5.8772	0.676	-5.5794							1.609	20.7136	1.609	22.7523	1.609	4.884	1.609	17.862							-6.90335	0.10995	-0.06082	-7.54113	0.01968	-0.28381
0.675	-4.82817	0.675	-5.8772	0.675	-5.5896							1.61	21.0666	1.61	23.3821	1.61	4.964	1.61	17.966							-6.89135	0.13493	-0.07808	-7.52913	0.01787	-0.20092
0.674	-4.82817	0.674	-5.8721	0.674	-5.6253							1.611	21.4196	1.611	24.0161	1.611	5.04	1.611	18.176							-6.87835	0.14674	-0.08929	-7.51613	0.01684	-0.13548
0.673	-4.83531	0.673	-5.8568	0.673	-5.6049							1.612	21.7726	1.612	24.663	1.612	5.116	1.612	18.524							-6.86635	0.14146	-0.09067	-7.50413	0.0163	-0.09166
0.672	-4.84041	0.672	-5.867	0.672	-5.61							1.613	22.113	1.613	25.327	1.613	5.196	1.613	18.9							-6.85335	0.12103	-0.08219	-7.49113	0.01603	-0.06649
0.671	-4.84143	0.671	-5.8619	0.671	-5.6049							1.614	22.4786	1.614	25.9996	1.614	5.276	1.614	19.272							-6.84135	0.09318	-0.06781	-7.47913	0.01604	-0.05536
0.67	-4.83735	0.67	-5.867	0.67	-5.6151							1.615	22.8442	1.615	26.6807	1.615	5.352	1.615	19.512							-6.82835	0.0673	-0.05402	-7.46613	0.01643	-0.05754
0.669	-4.82817	0.669	-5.867	0.669	-5.5998							1.616	23.2099	1.616	27.379	1.616	5.432	1.616	19.798							-6.81635	0.05125	-0.04725	-7.45413	0.01712	-0.08011
0.668	-4.83276	0.668	-5.867	0.668	-5.5947							1.617	23.5629	1.617	28.0859	1.617	5.516	1.617	20.1							-6.80335	0.04926	-0.05158	-7.44113	0.01772	-0.14127
0.667	-4.85214	0.667	-5.8772	0.667	-5.61							1.618	23.9159	1.618	28.8056	1.618	5.6	1.618	20.32							-6.79135	0.06144	-0.06734	-7.42913	0.01768	-0.27126
0.666	-4.84755	0.666	-5.8721	0.666	-5.6049							1.619	24.2815	1.619	29.5253	1.619	5.68	1.619	20.5							-6.77835	0.08432	-0.0906	-7.41613	0.01667	-0.50561
0.665	-4.84194	0.665	-5.8619	0.665	-5.6049							1.62	24.6345	1.62	30.2622	1.62	5.76	1.62	20.66							-6.76635	0.11218	-0.11434	-7.40413	0.01475	-0.86623
0.664	-4.84653	0.664	-5.8823	0.664	-5.6049							1.621	25.0001	1.621	31.0119	1.621	5.844	1.621	20.88							-6.75335	0.13959	-0.13114	-7.39113	0.01238	-1.33296
0.663	-4.84551	0.663	-5.8772	0.663	-5.6151							1.622	25.3657	1.622	31.7787	1.622	5.936	1.622	21.04							-6.74135	0.16425	-0.1374	-7.37913	0.01006	-1.82797
0.662	-4.85367	0.662	-5.8874	0.662	-5.6202							1.623	25.7187	1.623	32.5584	1.623	6.028	1.623	21.24							-6.72835	0.18848	-0.13534	-7.36613	0.00812	-2.22174
0.661	-4.86183	0.661	-5.8874	0.661	-5.6253							1.624	26.0843	1.624	33.3509	1.624	6.12	1.624	21.54							-6.71635	0.21706	-0.13282	-7.35413	0.00671	-2.39365
0.66	-4.85724	0.66	-5.8772	0.66	-5.6202							1.625	26.4499	1.625	34.1521	1.625	6.212	1.625	21.84							-6.70335	0.25154	-0.13849	-7.34113	0.00585	-2.28167
0.659	-4.85979	0.659	-5.867	0.659	-5.6202							1.626	26.8786	1.626	34.966	1.626	6.3	1.626	22.12							-6.69035	0.28584	-0.15592	-7.32813	0.00552	-1.92631
0.658	-4.86183	0.658	-5.867	0.658	-5.6304							1.627	27.2568	1.627	35.8014	1.627	6.392	1.627	22.36							-6.67835	0.30749	-0.18046	-7.31613	0.00561	-1.43912
0.657	-4.87203	0.657	-5.8721	0.657	-5.6355							1.628	27.635	1.628	36.6496	1.628	6.48	1.628	22.5							-6.66535	0.3041	-0.201	-7.30313	0.00585	-0.95334
0.656	-4.87356	0.656	-5.8721	0.656	-5.6304							1.629	28.0006	1.629	37.515	1.629	6.576	1.629	22.66							-6.65335	0.27177	-0.2061	-7.29113	0.00591	-0.56089
0.655	-4.87305	0.655	-5.8823	0.655	-5.6406							1.63	28.3536	1.63	38.3846	1.63	6.68	1.63	22.88							-6.64035	0.21755	-0.19005	-7.27813	0.00555	-0.29416
0.654	-4.8756	0.654	-5.867	0.654	-5.6304							1.631	28.7192	1.631	39.2714	1.631	6.768	1.631	23.12							-6.62835	0.15557	-0.15618	-7.26613	0.00472	-0.13836
0.653	-4.87815	0.653	-5.867	0.653	-5.6253							1.632	29.0722	1.632	40.1796	1.632	6.864	1.632	23.32							-6.61535	0.09967	-0.11411	-7.25313	0.00359	-0.05915
0.652	-4.8756	0.652	-5.8721	0.652	-5.6304							1.633	29.4504	1.633	41.105	1.633	6.956	1.633	23.48							-6.60335	0.05756	-0.07401	-7.24113	0.00245	-0.02355
0.651	-4.88019	0.651	-5.8721	0.651	-5.6406							1.634	29.816	1.634	42.0517	1.634	7.052	1.634	23.62							-6.59035	0.03046	-0.0428	-7.22813	0.00152	-0.00943
0.65	-4.88172	0.65	-5.8721	0.65	-5.6457							1.635	30.1816	1.635	43.0114	1.635	7.152	1.635	23.84							-6.57835	0.01539	-0.02227	-7.21613	0.00094	-0.00489
0.649	-4.88274	0.649	-5.8721	0.649	-5.6406							1.636	30.5725	1.636	43.9967	1.636	7.24	1.636	24.1							-6.56535	0.00851	-0.01087	-7.20313	0.00073	-0.00461
0.648	-4.87866	0.648	-5.8772	0.648	-5.6253							1.637	30.9507	1.637	44.982	1.637	7.332	1.637	24.24							-6.55335	0.00726	-0.00605	-7.19113	0.00088	-0.0065
0.647	-4.87815	0.647	-5.8721	0.647	-5.6355							1.638	31.3289	1.638	46.0102	1.638	7.424	1.638	24.66							-6.54035	0.01111	-0.00606	-7.17813	0.00142	-0.00981
0.646	-4.87713	0.646	-5.8721	0.646	-5.6406							1.639	31.6945	1.639	47.0383	1.639	7.516	1.639	24.9							-6.52835	0.02121	-0.01064	-7.16613	0.00245	-0.0142
0.645	-4.88376	0.645	-5.867	0.645	-5.6457							1.64	32.0727	1.64	48.0665	1.64	7.612	1.64	25							-6.51535	0.03935	-0.02081	-7.15313	0.00419	-0.01957
0.644	-4.88325	0.644	-5.867	0.644	-5.6559							1.641	32.4509	1.641	49.1375	1.641	7.704	1.641	25.26							-6.50335	0.06618	-0.03786	-7.14113	0.00687	-0.02605
0.643	-4.87815	0.643	-5.8721	0.643	-5.6559							1.642	32.8291	1.642	50.2085	1.642	7.796	1.642	25.66							-6.49035	0.09953	-0.06193	-7.12813	0.01058	-0.03388
0.642	-4.88427	0.642	-5.8976	0.642	-5.6508							1.643	33.2074	1.643	51.3223	1.643	7.892	1.643	26							-6.47835	0.13422	-0.09082	-7.11613	0.01514	-0.04306
0.641	-4.88988	0.641	-5.8721	0.641	-5.6508							1.644	33.5856	1.644	52.4362	1.644	8	1.644	26.12							-6.46535	0.16469	-0.12021	-7.10313	0.02001	-0.05311
0.64	-4.89396	0.64	-5.8619	0.64	-5.6508							1.645	34.0142	1.645	53.5928	1.645	8.12	1.645	26.24							-6.45335	0.18984	-0.14544	-7.09113	0.02442	-0.0629
0.639	-4.89702	0.639	-5.8619	0.639	-5.6508							1.646	34.4051	1.646	54.7924	1.646	8.22	1.646	26.38							-6.44035	0.21754	-0.16393	-7.07813	0.02771	-0.07093
0.638	-4.89855	0.638	-5.8568	0.638	-5.6508							1.647	34.7707	1.647	55.9919	1.647	8.316	1.647	26.56							-6.42835	0.26516	-0.17601	-7.06613	0.0296	-0.07584
0.637	-4.89804	0.637	-5.867	0.637	-5.6457							1.648	35.1741	1.648	57.1914	1.648	8.412	1.648	26.8							-6.41535	0.35393	-0.1834	-7.05313	0.03039	-0.07697
0.636	-4.90518	0.636	-5.867	0.636	-5.6508							1.649	35.5901	1.649	58.4338	1.649	8.516	1.649	27							-6.40335	0.4975	-0.18612	-7.04113	0.03085	-0.07499
0.635	-4.90263	0.635	-5.8721	0.635	-5.6457							1.65	35.9809	1.65	59.719	1.65	8.616	1.65	27.4							-6.39035	0.68963	-0.18148	-7.02813	0.03183	-0.07149
0.634	-4.91079	0.634	-5.8721	0.634	-5.6457							1.651	36.3592	1.651	61.0042	1.651	8.708	1.651	27.8							-6.37835	0.89775	-0.16657	-7.01613	0.03377	-0.06827
0.633	-4.91487	0.633	-5.867	0.633	-5.6457							1.652	36.7626	1.652	62.2894	1.652	8.8	1.652	27.98							-6.36535	1.068	-0.14165	-7.00313	0.03629	-0.06609
0.632	-4.91181	0.632	-5.867	0.632	-5.661							1.653	37.166	1.653	63.6174	1.653	8.904	1.653	28.14							-6.35335	1.14646	-0.11133	-6.99113	0.03834	-0.06451
0.631	-4.90161	0.631	-5.8619	0.631	-5.6559							1.654	37.5568	1.654	64.9883	1.654	9.016	1.654	28.44							-6.34035	1.10409	-0.08327	-6.97813	0.03889	-0.06276
0.63	-4.91232	0.63	-5.8619	0.63	-5.6661							1.655	37.9477	1.655	66.3592	1.655	9.112	1.655	28.62							-6.32835	0.95364	-0.06455	-6.96613	0.03798	-0.06152
0.629	-4.92558	0.629	-5.8568	0.629	-5.661							1.656	38.3259	1.656	67.8157	1.656	9.216	1.656	28.78							-6.31535	0.74202	-0.05841	-6.95313	0.03728	-0.06369
0.628	-4.91691	0.628	-5.867	0.628	-5.6559							1.657	38.7545	1.657	69.2723	1.657	9.336	1.657	29							-6.30335	0.52741	-0.06366	-6.94113	0.03968	-0.07368
0.627	-4.91691	0.627	-5.8721	0.627	-5.6508							1.658	39.158	1.658	70.7288	1.658	9.44	1.658	29.42							-6.29035	0.35235	-0.07582	-6.92813	0.04818	-0.09514
0.626	-4.91997	0.626	-5.8568	0.626	-5.6712							1.659	39.5488	1.659	72.2282	1.659	9.548	1.659	29.64							-6.27835	0.23178	-0.08939	-6.91613	0.06448	-0.12866
0.625	-4.92201	0.625	-5.8568	0.625	-5.6661							1.66	40.0027	1.66	73.7705	1.66	9.652	1.66	30.1							-6.26535	0.15863	-0.10012	-6.90313	0.08793	-0.1706
0.624	-4.91742	0.624	-5.8466	0.624	-5.6712							1.661	40.4187	1.661	75.3127	1.661	9.744	1.661	30.34							-6.25335	0.1167	-0.10615	-6.89113	0.11519	-0.21373
0.623	-4.92507	0.623	-5.8568	0.623	-5.6763							1.662	40.8095	1.662	76.8978	1.662	9.844	1.662	30.44							-6.24035	0.09207	-0.10771	-6.87813	0.14079	-0.24952
0.622	-4.92507	0.622	-5.8619	0.622	-5.6712							1.663	41.1751	1.663	78.3115	1.663	9.952	1.663	30.42							-6.22835	0.07729	-0.10578	-6.86613	0.15864	-0.27093
0.621	-4.92354	0.621	-5.8568	0.621	-5.6763							1.664	41.5407	1.664	79.8538	1.664	10.06	1.664	30.66							-6.21535	0.06956	-0.10121	-6.85313	0.16387	-0.27506
0.62	-4.92711	0.62	-5.8517	0.62	-5.6763							1.665	41.9063	1.665	81.5674	1.665	10.16	1.665	31.08							-6.20335	0.06733	-0.09482	-6.84113	0.15477	-0.26482
0.619	-4.9215	0.619	-5.8568	0.619	-5.661							1.666	42.2846	1.666	83.2381	1.666	10.252	1.666	32							-6.19035	0.068	-0.08793	-6.82813	0.13334	-0.24824
0.618	-4.91997	0.618	-5.8517	0.618	-5.6508							1.667	42.6754	1.667	84.9517	1.667	10.364	1.667	32.36							-6.17835	0.06805	-0.08256	-6.81613	0.10474	-0.23524
0.617	-4.92456	0.617	-5.8517	0.617	-5.6763							1.668	43.041			1.668	10.476	1.668	32.52							-6.16535	0.0645	-0.08024	-6.80313	0.07549	-0.23331
0.616	-4.92915	0.616	-5.8517	0.616	-5.6763							1.669	43.4192			1.669	10.576	1.669	32.66							-6.15335	0.05624	-0.08068	-6.79113	0.05167	-0.24416
0.615	-4.9266	0.615	-5.8466	0.615	-5.661							1.67	43.81			1.67	10.672	1.67	33.3							-6.14035	0.04445	-0.0814	-6.77813	0.03783	-0.26249
0.614	-4.92252	0.614	-5.8721	0.614	-5.6661							1.671	44.1882			1.671	10.78	1.671	33.62							-6.12835	0.03168	-0.079	-6.76613	0.03709	-0.27886
0.613	-4.92609	0.613	-5.8568	0.613	-5.6814							1.672	44.5412			1.672	10.884	1.672	33.86							-6.11535	0.02053	-0.07126	-6.75313	0.05132	-0.28285
0.612	-4.92813	0.612	-5.8466	0.612	-5.6763							1.673	44.9194			1.673	10.972	1.673	34.14							-6.10335	0.01262	-0.05863	-6.74113	0.08094	-0.26728
0.611	-4.92048	0.611	-5.8568	0.611	-5.6814							1.674	45.2977			1.674	11.076	1.674	34.24							-6.09035	0.00841	-0.04389	-6.72813	0.12364	-0.23164
0.61	-4.90824	0.61	-5.8568	0.61	-5.6763							1.675	45.6885			1.675	11.184	1.675	34.66							-6.07835	0.00754	-0.03057	-6.71613	0.1733	-0.18191
0.609	-4.9266	0.609	-5.8619	0.609	-5.6763							1.676	46.0793			1.676	11.292	1.676	34.88							-6.06535	0.00941	-0.02124	-6.70313	0.22036	-0.12863
0.608	-4.92762	0.608	-5.8568	0.608	-5.6763							1.677	46.5458			1.677	11.404	1.677	35.04							-6.05335	0.01349	-0.01675	-6.69113	0.25372	-0.08158
0.607	-4.9164	0.607	-5.8568	0.607	-5.6814							1.678	46.9744			1.678	11.504	1.678	35.26							-6.04035	0.01944	-0.01641	-6.67813	0.26503	-0.04666
0.606	-4.91436	0.606	-5.8466	0.606	-5.6763							1.679	47.3653			1.679	11.608	1.679	35.58							-6.02835	0.02703	-0.0187	-6.66613	0.25143	-0.02484
0.605	-4.91691	0.605	-5.8517	0.605	-5.6814							1.68	47.7561			1.68	11.716	1.68	35.78							-6.01535	0.03589	-0.02194	-6.65313	0.21652	-0.01377
0.604	-4.93017	0.604	-5.8619	0.604	-5.6865							1.681	48.1091			1.681	11.832	1.681	35.86							-6.00335	0.04529	-0.02474	-6.64113	0.1695	-0.00997
0.603	-4.93731	0.603	-5.867	0.603	-5.6865							1.682	48.4873			1.682	11.932	1.682	36.34							-5.99035	0.054	-0.02629	-6.62813	0.1207	-0.01034
0.602	-4.93731	0.602	-5.8517	0.602	-5.6763							1.683	48.8655			1.683	12.036	1.683	37.08							-5.97835	0.06088	-0.02652	-6.61613	0.07871	-0.01279
0.601	-4.93782	0.601	-5.8568	0.601	-5.6814							1.684	49.2437			1.684	12.16	1.684	37.34							-5.96535	0.06609	-0.02624	-6.60313	0.04774	-0.01607
0.6	-4.947	0.6	-5.8568	0.6	-5.6814							1.685	49.6472			1.685	12.3	1.685	37.54							-5.95335	0.07292	-0.02729	-6.59113	0.02793	-0.01948
0.599	-4.94394	0.599	-5.8568	0.599	-5.712							1.686	50.0002			1.686	12.412	1.686	37.62							-5.94035	0.08887	-0.03274	-6.57813	0.01683	-0.02255
0.598	-4.94496	0.598	-5.8568	0.598	-5.7018							1.687	50.3784			1.687	12.516	1.687	37.74							-5.92835	0.12453	-0.04694	-6.56613	0.01131	-0.02482
0.597	-4.94139	0.597	-5.8619	0.597	-5.7069							--	--			1.688	12.648	1.688	37.9							-5.91535	0.18912	-0.07473	-6.55313	0.00879	-0.02598
0.596	-4.94394	0.596	-5.867	0.596	-5.6661							--	--			1.689	12.76	1.689	38.16							-5.90335	0.28335	-0.11955	-6.54113	0.0077	-0.02638
0.595	-4.92048	0.595	-5.8721	0.595	-5.6712							--	--			1.69	12.92	1.69	38.42							-5.89035	0.39337	-0.18063	-6.52813	0.0075	-0.02766
0.594	-4.92507	0.594	-5.8619	0.594	-5.6814							--	--			1.691	13.088	1.691	38.86							-5.87835	0.49181	-0.25072	-6.51613	0.00844	-0.03307
0.593	-4.93578	0.593	-5.8415	0.593	-5.661							--	--			1.692	13.2	1.692	39.06							-5.86535	0.54723	-0.31574	-6.50313	0.0111	-0.0473
0.592	-4.94241	0.592	-5.8517	0.592	-5.661							--	--			1.693	13.316	1.693	39.42							-5.85335	0.53969	-0.359	-6.49113	0.01588	-0.0755
0.591	-4.94292	0.591	-5.8466	0.591	-5.6712							--	--			1.694	13.44	1.694	39.74							-5.84035	0.47088	-0.36751	-6.47813	0.02241	-0.12146
0.59	-4.94904	0.59	-5.8466	0.59	-5.6763							--	--			1.695	13.596	1.695	39.84							-5.82835	0.36321	-0.33758	-6.46613	0.0293	-0.18512
0.589	-4.95108	0.589	-5.8517	0.589	-5.6763							--	--			1.696	13.7	1.696	40.32							-5.81535	0.24771	-0.27772	-6.45313	0.03447	-0.25973
0.588	-4.9572	0.588	-5.8568	0.588	-5.6661							--	--			1.697	13.796	1.697	40.32							-5.80335	0.14928	-0.20415	-6.44113	0.0361	-0.33127
0.587	-4.96026	0.587	-5.8466	0.587	-5.6916							--	--			1.698	13.928	1.698	40.64							-5.79035	0.07954	-0.13375	-6.42813	0.03357	-0.38129
0.586	-4.95057	0.586	-5.8466	0.586	-5.6916							--	--			1.699	14.088	1.699	41.18							-5.77835	0.03746	-0.07798	-6.41613	0.02793	-0.39392
0.585	-4.95414	0.585	-5.8466	0.585	-5.6814							--	--			1.7	14.208	1.7	41.4							-5.76535	0.01564	-0.04041	-6.40313	0.02146	-0.36412
0.584	-4.94292	0.584	-5.8466	0.584	-5.6916							--	--			1.701	14.34	1.701	41.58							-5.75335	0.00595	-0.01858	-6.39113	0.01692	-0.3005
0.583	-4.94955	0.583	-5.8517	0.583	-5.6865							--	--			1.702	14.444	1.702	41.84							-5.74035	0.00264	-0.00758	-6.37813	0.01695	-0.22203
0.582	-4.95312	0.582	-5.8466	0.582	-5.6763							--	--			1.703	14.68	1.703	42.36							-5.72835	0.00299	-0.00275	-6.36613	0.02355	-0.14843
0.581	-4.96587	0.581	-5.8313	0.581	-5.6967							--	--			1.704	14.912	1.704	42.54							-5.71535	0.007	-0.00089	-6.35313	0.03769	-0.09335
0.58	-4.95873	0.58	-5.8415	0.58	-5.6967							--	--			1.705	15.036	1.705	42.88							-5.70235	0.017	-0.00029	-6.34013	0.05838	-0.06044
0.579	-4.97403	0.579	-5.8415	0.579	-5.6814							--	--			1.706	15.156	1.706	43.24							-5.69035	0.03708	-0.00017	-6.32813	0.08201	-0.04582
0.578	-4.97301	0.578	-5.8466	0.578	-5.6916							--	--			1.707	15.32	1.707	43.3							-5.67735	0.07158	-0.00029	-6.31513	0.10254	-0.04201
0.577	-4.97352	0.577	-5.8466	0.577	-5.6814							--	--			1.708	15.44	1.708	43.34							-5.66535	0.12218	-0.00071	-6.30313	0.11369	-0.04173
0.576	-4.97862	0.576	-5.8517	0.576	-5.6763							--	--			1.709	15.592	1.709	44.04							-5.65235	0.18433	-0.00171	-6.29013	0.11171	-0.04022
0.575	-4.97862	0.575	-5.8466	0.575	-5.6712							--	--			1.71	15.72	1.71	44.02							-5.64035	0.24632	-0.00376	-6.27813	0.09743	-0.03585
0.574	-4.97199	0.574	-5.8415	0.574	-5.6763							--	--			1.711	15.852	1.711	44.24							-5.62735	0.2922	-0.00751	-6.26513	0.07571	-0.02946
0.573	-4.96995	0.573	-5.8415	0.573	-5.6763							--	--			1.712	16.188	1.712	44.82							-5.61535	0.30993	-0.01367	-6.25313	0.05288	-0.02295
0.572	-4.97352	0.572	-5.8364	0.572	-5.6814							--	--			1.713	16.404	1.713	44.92							-5.60235	0.29892	-0.02297	-6.24013	0.03386	-0.01788
0.571	-4.97862	0.571	-5.8415	0.571	-5.7069							--	--			1.714	16.52	1.714	45.32							-5.59035	0.27127	-0.03611	-6.22813	0.0207	-0.01471
0.57	-4.97709	0.57	-5.8415	0.57	-5.6967							--	--			1.715	16.64	1.715	45.76							-5.57735	0.24566	-0.05386	-6.21513	0.01285	-0.01293
0.569	-4.9878	0.569	-5.8364	0.569	-5.6967							--	--			1.716	16.792	1.716	45.9							-5.56535	0.23631	-0.07656	-6.20313	0.00857	-0.01163
0.568	-4.98423	0.568	-5.8415	0.568	-5.6865							--	--			1.717	16.936	1.717	46.14							-5.55235	0.2447	-0.1031	-6.19013	0.00614	-0.0102
0.567	-4.96077	0.567	-5.8415	0.567	-5.6916							--	--			1.718	17.06	1.718	46.54							-5.54035	0.25951	-0.12976	-6.17813	0.00446	-0.00875
0.566	-4.94241	0.566	-5.8415	0.566	-5.6916							--	--			1.719	17.176	1.719	47.34							-5.52735	0.2642	-0.15037	-6.16513	0.00311	-0.00834
0.565	-4.95516	0.565	-5.8466	0.565	-5.6916							--	--			1.72	17.292	1.72	47.72							-5.51535	0.24752	-0.15826	-6.15313	0.00202	-0.01141
0.564	-4.97199	0.564	-5.8466	0.564	-5.6814							--	--			1.721	17.428	1.721	47.86							-5.50235	0.20942	-0.14976	-6.14013	0.00124	-0.02246
0.563	-4.97811	0.563	-5.8568	0.563	-5.6763							--	--			1.722	17.552	1.722	47.64							-5.49035	0.16056	-0.12714	-6.12813	0.00084	-0.04862
0.562	-4.97403	0.562	-5.8415	0.562	-5.6712							--	--			1.723	17.652	1.723	48.08							-5.47735	0.11627	-0.09731	-6.11513	0.00083	-0.09888
0.561	-4.97607	0.561	-5.8415	0.561	-5.6967							--	--			1.724	17.808	1.724	48.88							-5.46535	0.08998	-0.0699	-6.10313	0.00129	-0.18036
0.56	-4.97454	0.56	-5.8415	0.56	-5.6865							--	--			1.725	17.956	1.725	48.9							-5.45235	0.08968	-0.05347	-6.09013	0.00239	-0.29225
0.559	-4.98525	0.559	-5.8364	0.559	-5.6865							--	--			1.726	18.076	1.726	49.08							-5.44035	0.1165	-0.05397	-6.07813	0.00435	-0.41949
0.558	-4.97658	0.558	-5.8364	0.558	-5.6865							--	--			1.727	18.176	1.727	49.06							-5.42735	0.16438	-0.07408	-6.06513	0.00738	-0.53432
0.557	-4.98219	0.557	-5.8415	0.557	-5.6712							--	--			1.728	18.272	1.728	49.06							-5.41535	0.22044	-0.11232	-6.05313	0.01149	-0.60569
0.556	-4.9878	0.556	-5.8466	0.556	-5.6865							--	--			1.729	18.368	1.729	49.4							-5.40235	0.26825	-0.16166	-6.04013	0.01637	-0.61516
0.555	-4.96944	0.555	-5.8364	0.555	-5.6763							--	--			1.73	18.492	1.73	49.52							-5.39035	0.29392	-0.20958	-6.02813	0.02135	-0.56788
0.554	-4.95618	0.554	-5.8415	0.554	-5.6763							--	--			1.731	--	1.731	49.96							-5.37735	0.29382	-0.24134	-6.01513	0.02547	-0.4904
0.553	-4.96281	0.553	-5.8313	0.553	-5.6814							--	--			1.732	--	1.732	50.6							-5.36535	0.27735	-0.24622	-6.00313	0.02782	-0.41625
0.552	-4.97301	0.552	-5.8313	0.552	-5.6865							--	--			1.733	--	1.733	51.08							-5.35235	0.26166	-0.22268	-5.99013	0.02784	-0.36886
0.551	-4.98576	0.551	-5.8415	0.551	-5.6814							--	--			1.734	--	1.734	51.78							-5.34035	0.26085	-0.1794	-5.97813	0.02551	-0.35112
0.55	-4.99239	0.55	-5.8415	0.55	-5.6865							--	--			1.735	--	1.735	51.96							-5.32735	0.27711	-0.13049	-5.96513	0.02145	-0.34828
0.549	-4.99188	0.549	-5.8313	0.549	-5.6865							--	--			1.736	--	1.736	52.1							-5.31535	0.29918	-0.0883	-5.95313	0.01674	-0.33917
0.548	-4.99341	0.548	-5.8415	0.548	-5.6865							--	--			1.737	--	1.737	52.18							-5.30235	0.30944	-0.05903	-5.94013	0.0126	-0.30913
0.547	-4.99341	0.547	-5.8364	0.547	-5.6865							--	--			1.738	--	1.738	52.52							-5.29035	0.29646	-0.0422	-5.92813	0.01011	-0.25661
0.546	-5.0031	0.546	-5.8415	0.546	-5.6814							--	--			1.739	--	1.739	52.36							-5.27735	0.26221	-0.03353	-5.91513	0.00996	-0.19238
0.545	-5.00667	0.545	-5.8313	0.545	-5.6865							--	--			1.74	--	1.74	52.44							-5.26535	0.22252	-0.02828	-5.90313	0.01224	-0.13187
0.544	-5.00514	0.544	-5.8313	0.544	-5.6916							--	--			1.741	--	1.741	52.68							-5.25235	0.19901	-0.02349	-5.89013	0.01641	-0.08893
0.543	-5.01432	0.543	-5.8262	0.543	-5.6865							--	--			1.742	--	1.742	52.56							-5.24035	0.2086	-0.01847	-5.87813	0.0215	-0.07248
0.542	-5.00667	0.542	-5.8364	0.542	-5.6814							--	--			1.743	--	1.743	52.66							-5.22735	0.25506	-0.01423	-5.86513	0.02652	-0.08673
0.541	-5.00667	0.541	-5.8364	0.541	-5.6865							--	--			1.744	--	1.744	53.3							-5.21535	0.32614	-0.01281	-5.85313	0.0312	-0.13183
0.54	-5.00922	0.54	-5.8364	0.54	-5.6967											1.745	--									-5.20235	0.39781	-0.01708	-5.84013	0.03623	-0.20252
0.539	-5.01126	0.539	-5.8466	0.539	-5.6967											1.746	--									-5.19035	0.44517	-0.03086	-5.82813	0.04282	-0.28612
0.538	-5.01483	0.538	-5.8466	0.538	-5.6814											1.747	--									-5.17735	0.4544	-0.05835	-5.81513	0.05146	-0.36364
0.537	-5.01381	0.537	-5.8466	0.537	-5.6763											1.748	--									-5.16535	0.42862	-0.10218	-5.80313	0.06092	-0.41714
0.536	-5.02401	0.536	-5.8313	0.536	-5.6916											1.749	--									-5.15235	0.38384	-0.16017	-5.79013	0.0684	-0.43809
0.535	-5.02809	0.535	-5.8364	0.535	-5.6814											1.75	--									-5.14035	0.33723	-0.22353	-5.77813	0.07116	-0.43286
0.534	-5.02044	0.534	-5.8262	0.534	-5.6916											1.751	--									-5.12735	0.29822	-0.27847	-5.76513	0.06855	-0.41663
0.533	-5.01636	0.533	-5.8211	0.533	-5.6916											1.752	--									-5.11535	0.268	-0.31304	-5.75313	0.06307	-0.40268
0.532	-5.01993	0.532	-5.8313	0.532	-5.6814											1.753	--									-5.10235	0.24597	-0.32428	-5.74013	0.05936	-0.39266
0.531	-5.01891	0.531	-5.8262	0.531	-5.6967											1.754	--									-5.09035	0.23555	-0.3218	-5.72813	0.06181	-0.37713
0.53	-5.01585	0.53	-5.8262	0.53	-5.7018											1.755	--									-5.07735	0.24328	-0.32126	-5.71513	0.07201	-0.34502
0.529	-5.01942	0.529	-5.8313	0.529	-5.6865											1.756	--									-5.06535	0.27178	-0.33367	-5.70313	0.08751	-0.29302
0.528	-5.01993	0.528	-5.8262	0.528	-5.7018											1.757	--									-5.05235	0.31291	-0.35612	-5.69013	0.10266	-0.22884
0.527	-5.01942	0.527	-5.8262	0.527	-5.7018											1.758	--									-5.04035	0.34848	-0.37328	-5.67813	0.11122	-0.16602
0.526	-5.02299	0.526	-5.8262	0.526	-5.6916											1.759	--									-5.02735	0.35866	-0.36696	-5.66513	0.10922	-0.11686
0.525	-5.02758	0.525	-5.8262	0.525	-5.6865											1.76	--									-5.01535	0.33285	-0.32857	-5.65313	0.09659	-0.08867
0.524	-5.02962	0.524	-5.8262	0.524	-5.6865											1.761	--									-5.00235	0.27547	-0.26365	-5.64013	0.07685	-0.08598
0.523	-5.0286	0.523	-5.8364	0.523	-5.6814											1.762	--									-4.99035	0.2025	-0.18854	-5.62813	0.05504	-0.11279
0.522	-5.02401	0.522	-5.8364	0.522	-5.6967											1.763	--									-4.97735	0.13213	-0.12001	-5.61513	0.03552	-0.17264
0.521	-5.02503	0.521	-5.8211	0.521	-5.7018											1.764	--									-4.96535	0.077	-0.0683	-5.60313	0.02073	-0.26476
0.52	-5.02962	0.52	-5.816	0.52	-5.6814											1.765	--									-4.95235	0.0407	-0.03527	-5.59013	0.0111	-0.37886
0.519	-5.03166	0.519	-5.8262	0.519	-5.6865											1.766	--									-4.94035	0.02065	-0.01704	-5.57813	0.00593	-0.49529
0.518	-5.03829	0.518	-5.8211	0.518	-5.6967											1.767	--									-4.92735	0.01216	-0.00814	-5.56513	0.00435	-0.59081
0.517	-5.03319	0.517	-5.8262	0.517	-5.6865											1.768	--									-4.91535	0.01177	-0.00413	-5.55313	0.00596	-0.64795
0.516	-5.03523	0.516	-5.8364	0.516	-5.6916											1.769	--									-4.90235	0.01834	-0.00238	-5.54013	0.011	-0.66034
0.515	-5.04798	0.515	-5.8313	0.515	-5.6967											1.77	--									-4.89035	0.03261	-0.00167	-5.52813	0.01989	-0.63174
0.514	-5.04033	0.514	-5.8466	0.514	-5.6865											1.771	--									-4.87735	0.05569	-0.00152	-5.51513	0.03243	-0.56984
0.513	-5.04339	0.513	-5.8364	0.513	-5.6916											1.772	--									-4.86535	0.0882	-0.00177	-5.50313	0.04694	-0.48337
0.512	-5.04849	0.512	-5.8313	0.512	-5.6967											1.773	--									-4.85235	0.1312	-0.00229	-5.49013	0.06025	-0.38314
0.511	-5.04135	0.511	-5.8211	0.511	-5.6967											1.774	--									-4.84035	0.18999	-0.00293	-5.47813	0.06865	-0.28234
0.51	-5.03574	0.51	-5.8211	0.51	-5.6916											1.775	--									-4.82735	0.27804	-0.00366	-5.46513	0.06979	-0.19495
0.509	-5.03472	0.509	-5.8415	0.509	-5.6814											1.776	--									-4.81535	0.41692	-0.0048	-5.45313	0.06414	-0.13253
0.508	-5.03574	0.508	-5.8313	0.508	-5.6814											1.777	--									-4.80235	0.6255	-0.00755	-5.44013	0.05525	-0.10108
0.507	-5.03829	0.507	-5.8211	0.507	-5.6814											1.778	--									-4.79035	0.9016	-0.01471	-5.42813	0.04855	-0.10146
0.506	-5.0439	0.506	-5.8313	0.506	-5.6916											1.779	--									-4.77735	1.20515	-0.03143	-5.41513	0.04922	-0.12981
0.505	-5.03982	0.505	-5.8313	0.505	-5.6865											1.78	--									-4.76535	1.46145	-0.06536	-5.40313	0.06016	-0.1779
0.504	-5.04696	0.504	-5.8262	0.504	-5.6865											1.781	--									-4.75235	1.589	-0.12487	-5.39013	0.08064	-0.23388
0.503	-5.0439	0.503	-5.8211	0.503	-5.6865											1.782	--									-4.74035	1.54052	-0.21435	-5.37813	0.10588	-0.28622
0.502	-5.04798	0.502	-5.8466	0.502	-5.6865											1.783	--									-4.72735	1.32834	-0.32843	-5.36513	0.12842	-0.32993
0.501	-5.04441	0.501	-5.8313	0.501	-5.6916											1.784	--									-4.71535	1.01873	-0.4487	-5.35313	0.14085	-0.37136
0.5	-5.04849	0.5	-5.8262	0.5	-5.7018											1.785	--									-4.70235	0.69595	-0.54828	-5.34013	0.13893	-0.42428
0.499	-5.04594	0.499	-5.8262	0.499	-5.6967											1.786	--									-4.68935	0.42645	-0.60407	-5.32713	0.12376	-0.50053
0.498	-5.05461	0.498	-5.8262	0.498	-5.6967											1.787	--									-4.67735	0.2397	-0.61012	-5.31513	0.10127	-0.59642
0.497	-5.05767	0.497	-5.8415	0.497	-5.6763											1.788	--									-4.66435	0.13474	-0.58137	-5.30213	0.07996	-0.6899
0.496	-5.06022	0.496	-5.8262	0.496	-5.6814											1.789	--									-4.65235	0.0961	-0.5454	-5.29013	0.06778	-0.74926
0.495	-5.05461	0.495	-5.8211	0.495	-5.6916											1.79	--									-4.63935	0.10852	-0.52659	-5.27713	0.06955	-0.74855
0.494	-5.05665	0.494	-5.8364	0.494	-5.7018											1.791	--									-4.62735	0.16056	-0.53379	-5.26513	0.08529	-0.68203
0.493	-5.05665	0.493	-5.8313	0.493	-5.7018																					-4.61435	0.24045	-0.55937	-5.25213	0.10991	-0.56528
0.492	-5.05206	0.492	-5.8211	0.492	-5.7018																					-4.60235	0.32969	-0.5834	-5.24013	0.13447	-0.42752
0.491	-5.05155	0.491	-5.8211	0.491	-5.6916																					-4.58935	0.40326	-0.58443	-5.22713	0.14955	-0.29868
0.49	-5.05308	0.49	-5.8313	0.49	-5.6916																					-4.57735	0.43713	-0.54754	-5.21513	0.14969	-0.19999
0.489	-5.0592	0.489	-5.8211	0.489	-5.6712																					-4.56435	0.41922	-0.47139	-5.20213	0.13617	-0.13936
0.488	-5.06277	0.488	-5.8211	0.488	-5.6763																					-4.55235	0.35568	-0.3683	-5.19013	0.11673	-0.11305
0.487	-5.06583	0.487	-5.8211	0.487	-5.6916																					-4.53935	0.2673	-0.25905	-5.17713	0.10194	-0.10958
0.486	-5.06022	0.486	-5.8109	0.486	-5.6814																					-4.52735	0.17885	-0.1632	-5.16513	0.09955	-0.11475
0.485	-5.05104	0.485	-5.8109	0.485	-5.6712																					-4.51435	0.1081	-0.0918	-5.15213	0.11102	-0.11646
0.484	-5.04594	0.484	-5.8109	0.484	-5.6814																					-4.50235	0.06164	-0.04632	-5.14013	0.13033	-0.10817
0.483	-5.049	0.483	-5.8262	0.483	-5.6865																					-4.48935	0.0375	-0.02133	-5.12713	0.14735	-0.08989
0.482	-5.04798	0.482	-5.8211	0.482	-5.6916																					-4.47735	0.03009	-0.00952	-5.11513	0.15234	-0.06629
0.481	-5.04798	0.481	-5.8109	0.481	-5.6916																					-4.46435	0.03471	-0.0048	-5.10213	0.14097	-0.04328
0.48	-5.05257	0.48	-5.8211	0.48	-5.6967																					-4.45235	0.04862	-0.00342	-5.09013	0.1158	-0.02504
0.479	-5.05869	0.479	-5.8109	0.479	-5.7018																					-4.43935	0.0697	-0.00356	-5.07713	0.08438	-0.01298
0.478	-5.07399	0.478	-5.8211	0.478	-5.7018																					-4.42735	0.09424	-0.00448	-5.06513	0.05479	-0.00641
0.477	-5.06532	0.477	-5.8262	0.477	-5.6967																					-4.41435	0.11607	-0.00583	-5.05213	0.03236	-0.00385
0.476	-5.06991	0.476	-5.8211	0.476	-5.6916																					-4.40235	0.12841	-0.00724	-5.04013	0.01862	-0.00401
0.475	-5.06124	0.475	-5.8109	0.475	-5.6967																					-4.38935	0.12656	-0.00827	-5.02713	0.01222	-0.00606
0.474	-5.06226	0.474	-5.8109	0.474	-5.7018																					-4.37735	0.11114	-0.00858	-5.01513	0.01063	-0.00936
0.473	-5.05971	0.473	-5.816	0.473	-5.7018																					-4.36435	0.08819	-0.00806	-5.00213	0.01126	-0.01315
0.472	-5.06175	0.472	-5.816	0.472	-5.7069																					-4.35235	0.06681	-0.00689	-4.99013	0.01216	-0.01639
0.471	-5.05257	0.471	-5.8211	0.471	-5.7018																					-4.33935	0.05764	-0.0054	-4.97713	0.01212	-0.01808
0.47	-5.03319	0.47	-5.8211	0.47	-5.6967																					-4.32735	0.07253	-0.00393	-4.96513	0.01081	-0.01767
0.469	-5.05308	0.469	-5.8211	0.469	-5.6967																					-4.31435	0.12588	-0.0027	-4.95213	0.00856	-0.01543
0.468	-5.06226	0.468	-5.8364	0.468	-5.7069																					-4.30235	0.23469	-0.00184	-4.94013	0.00602	-0.01255
0.467	-5.06022	0.467	-5.8262	0.467	-5.7069																					-4.28935	0.4142	-0.00148	-4.92713	0.00383	-0.01111
0.466	-5.06736	0.466	-5.8313	0.466	-5.6967																					-4.27735	0.66886	-0.00186	-4.91513	0.00236	-0.01434
0.465	-5.07144	0.465	-5.8313	0.465	-5.6967																					-4.26435	0.98067	-0.00344	-4.90213	0.00174	-0.02742
0.464	-5.0745	0.464	-5.8262	0.464	-5.6865																					-4.25235	1.30352	-0.00706	-4.89013	0.00194	-0.05795
0.463	-5.0643	0.463	-5.8262	0.463	-5.6967																					-4.23935	1.56877	-0.01414	-4.87713	0.00287	-0.11495
0.462	-5.06226	0.462	-5.8262	0.462	-5.7069																					-4.22735	1.70807	-0.02721	-4.86513	0.00442	-0.20464
0.461	-5.04135	0.461	-5.8262	0.461	-5.7171																					-4.21435	1.68095	-0.05103	-4.85213	0.00651	-0.32462
0.46	-5.04747	0.46	-5.8415	0.46	-5.7018																					-4.20235	1.49851	-0.09444	-4.84013	0.00925	-0.45894
0.459	-5.06532	0.459	-5.8313	0.459	-5.6916																					-4.18935	1.22253	-0.1722	-4.82713	0.01324	-0.58065
0.458	-5.0745	0.458	-5.8262	0.458	-5.7069																					-4.17735	0.94235	-0.30474	-4.81513	0.01981	-0.66221
0.457	-5.07909	0.457	-5.8211	0.457	-5.712																					-4.16435	0.73258	-0.51298	-4.80213	0.03091	-0.68811
0.456	-5.09031	0.456	-5.816	0.456	-5.7069																					-4.15235	0.63209	-0.8069	-4.79013	0.04848	-0.6603
0.455	-5.09388	0.455	-5.8211	0.455	-5.6865																					-4.13935	0.63607	-1.16928	-4.77713	0.07342	-0.59386
0.454	-5.07501	0.454	-5.8262	0.454	-5.6916																					-4.12735	0.70974	-1.54663	-4.76513	0.10439	-0.5063
0.453	-5.08164	0.453	-5.8313	0.453	-5.7018																					-4.11435	0.81021	-1.85535	-4.75213	0.13718	-0.41124
0.452	-5.09847	0.452	-5.8262	0.452	-5.712																					-4.10235	0.90587	-2.00669	-4.74013	0.16513	-0.31721
0.451	-5.08776	0.451	-5.816	0.451	-5.712																					-4.08935	0.98458	-1.95187	-4.72713	0.18117	-0.23163
0.45	-5.09082	0.45	-5.816	0.45	-5.7018																					-4.07735	1.04967	-1.70272	-4.71513	0.18058	-0.16102
0.449	-5.09694	0.449	-5.8109	0.449	-5.7018																					-4.06435	1.10456	-1.33114	-4.70213	0.16336	-0.10943
0.448	-5.1051	0.448	-5.8262	0.448	-5.6967																					-4.05235	1.14057	-0.93753	-4.69013	0.13428	-0.07641
0.447	-5.09898	0.447	-5.8364	0.447	-5.6916																					-4.03935	1.13756	-0.60609	-4.67713	0.1009	-0.05801
0.446	-5.1	0.446	-5.8211	0.446	-5.6763																					-4.02735	1.07719	-0.38045	-4.66513	0.07005	-0.04989
0.445	-5.09949	0.445	-5.8313	0.445	-5.7069																					-4.01435	0.95829	-0.26218	-4.65213	0.04576	-0.05024
0.444	-5.1051	0.444	-5.8211	0.444	-5.7018																					-4.00235	0.80163	-0.22422	-4.64013	0.02917	-0.0604
0.443	-5.1102	0.443	-5.8211	0.443	-5.7018																					-3.98935	0.63764	-0.23059	-4.62713	0.01977	-0.08271
0.442	-5.1204	0.442	-5.8109	0.442	-5.7018																					-3.97735	0.49037	-0.24957	-4.61513	0.01699	-0.11684
0.441	-5.1204	0.441	-5.816	0.441	-5.6967																					-3.96435	0.37055	-0.2613	-4.60213	0.02081	-0.15694
0.44	-5.09592	0.44	-5.8262	0.44	-5.712																					-3.95235	0.27771	-0.2584	-4.59013	0.03152	-0.19203
0.439	-5.09388	0.439	-5.8211	0.439	-5.712																					-3.93935	0.20737	-0.24209	-4.57713	0.04871	-0.21048
0.438	-5.0796	0.438	-5.816	0.438	-5.712																					-3.92735	0.1546	-0.21715	-4.56513	0.07028	-0.20525
0.437	-5.08215	0.437	-5.816	0.437	-5.7069																					-3.91435	0.11512	-0.18696	-4.55213	0.09214	-0.17903
0.436	-5.07093	0.436	-5.8109	0.436	-5.6916																					-3.90235	0.08491	-0.15352	-4.54013	0.10908	-0.14247
0.435	-5.06889	0.435	-5.8262	0.435	-5.6916																					-3.88935	0.06082	-0.11852	-4.52713	0.11687	-0.11113
0.434	-5.08929	0.434	-5.816	0.434	-5.6967																					-3.87735	0.04127	-0.0847	-4.51513	0.11455	-0.10067
0.433	-5.08368	0.433	-5.816	0.433	-5.7069																					-3.86435	0.02596	-0.05536	-4.50213	0.10585	-0.12493
0.432	-5.06889	0.432	-5.8211	0.432	-5.7171																					-3.85235	0.01503	-0.03309	-4.49013	0.09896	-0.19425
0.431	-5.07195	0.431	-5.816	0.431	-5.7171																					-3.83935	0.00834	-0.01866	-4.47713	0.10506	-0.31169
0.43	-5.06787	0.43	-5.8211	0.43	-5.712																					-3.82735	0.00527	-0.01121	-4.46513	0.13587	-0.46667
0.429	-5.07807	0.429	-5.8313	0.429	-5.7171																					-3.81435	0.00502	-0.009	-4.45213	0.20016	-0.63016
0.428	-5.07705	0.428	-5.8211	0.428	-5.7171																					-3.80235	0.00683	-0.0101	-4.44013	0.2995	-0.75982
0.427	-5.08623	0.427	-5.8313	0.427	-5.7222																					-3.78935	0.00992	-0.01269	-4.42713	0.42489	-0.81544
0.426	-5.08164	0.426	-5.8211	0.426	-5.7222																					-3.77735	0.01333	-0.01517	-4.41513	0.5582	-0.77866
0.425	-5.08725	0.425	-5.816	0.425	-5.7222																					-3.76435	0.01602	-0.01633	-4.40213	0.68051	-0.66281
0.424	-5.09796	0.424	-5.8211	0.424	-5.7324																					-3.75235	0.01705	-0.01565	-4.39013	0.78303	-0.5054
0.423	-5.09847	0.423	-5.8211	0.423	-5.7375																					-3.73935	0.01613	-0.01335	-4.37713	0.87052	-0.34879
0.422	-5.1	0.422	-5.816	0.422	-5.7222																					-3.72735	0.01366	-0.01027	-4.36513	0.95346	-0.2227
0.421	-5.08878	0.421	-5.8211	0.421	-5.7273																					-3.71435	0.01056	-0.00736	-4.35213	1.03073	-0.13744
0.42	-5.1	0.42	-5.8211	0.42	-5.7324																					-3.70135	0.00783	-0.00531	-4.33913	1.08089	-0.08859
0.419	-5.08266	0.419	-5.8262	0.419	-5.7273																					-3.68935	0.00604	-0.00432	-4.32713	1.07121	-0.06546
0.418	-5.0949	0.418	-5.8211	0.418	-5.7273																					-3.67635	0.00523	-0.00415	-4.31413	0.98057	-0.05741
0.417	-5.1102	0.417	-5.816	0.417	-5.7324																					-3.66435	0.00504	-0.00436	-4.30213	0.81658	-0.05656
0.416	-5.1102	0.416	-5.8211	0.416	-5.7324																					-3.65135	0.00501	-0.00455	-4.28913	0.61425	-0.05819
0.415	-5.1153	0.415	-5.8211	0.415	-5.7273																					-3.63935	0.00481	-0.00452	-4.27713	0.41798	-0.06048
0.414	-5.1204	0.414	-5.816	0.414	-5.7273																					-3.62635	0.00437	-0.00426	-4.26413	0.26082	-0.06353
0.413	-5.1102	0.413	-5.8109	0.413	-5.7324																					-3.61435	0.00383	-0.00388	-4.25213	0.15576	-0.0678
0.412	-5.1153	0.412	-5.8109	0.412	-5.7324																					-3.60135	0.0034	-0.00349	-4.23913	0.09802	-0.07261
0.411	-5.1357	0.411	-5.8058	0.411	-5.7222																					-3.58935	0.00336	-0.0031	-4.22713	0.07463	-0.07589
0.41	-5.1306	0.41	-5.7956	0.41	-5.7171																					-3.57635	0.00415	-0.00267	-4.21413	0.07211	-0.07536
0.409	-5.1357	0.409	-5.8109	0.409	-5.7273																					-3.56435	0.00648	-0.00222	-4.20213	0.08024	-0.07029
0.408	-5.1459	0.408	-5.8313	0.408	-5.7273																					-3.55135	0.01145	-0.00177	-4.18913	0.09245	-0.06234
0.407	-5.1357	0.407	-5.816	0.407	-5.7375																					-3.53935	0.02047	-0.00144	-4.17713	0.10484	-0.05498
0.406	-5.1204	0.406	-5.8211	0.406	-5.7477																					-3.52635	0.03539	-0.00128	-4.16413	0.11561	-0.05239
0.405	-5.1255	0.405	-5.8313	0.405	-5.7375																					-3.51435	0.06019	-0.00131	-4.15213	0.12522	-0.05839
0.404	-5.1408	0.404	-5.8364	0.404	-5.7324																					-3.50135	0.10576	-0.00142	-4.13913	0.13624	-0.07581
0.403	-5.1306	0.403	-5.8211	0.403	-5.7222																					-3.48935	0.19848	-0.00152	-4.12713	0.15168	-0.10571
0.402	-5.1255	0.402	-5.8109	0.402	-5.7171																					-3.47635	0.38907	-0.00149	-4.11413	0.17227	-0.14698
0.401	-5.1102	0.401	-5.8211	0.401	-5.7273																					-3.46435	0.75064	-0.00132	-4.10213	0.19422	-0.19733
0.4	-5.1102	0.4	-5.8313	0.4	-5.7375																					-3.45135	1.3536	-0.00104	-4.08913	0.21079	-0.25661
0.399	-5.1408	0.399	-5.8415	0.399	-5.7324																					-3.43935	2.2124	-0.00072	-4.07713	0.21753	-0.32924
0.398	-5.1255	0.398	-5.8262	0.398	-5.7375																					-3.42635	3.2314	-0.00045	-4.06413	0.21574	-0.42303
0.397	-5.1255	0.397	-5.8313	0.397	-5.7375																					-3.41435	4.1896	-0.00024	-4.05213	0.21385	-0.54055
0.396	-5.1306	0.396	-5.8211	0.396	-5.7375																					-3.40135	4.8082	-0.00012	-4.03913	0.22143	-0.66955
0.395	-5.1153	0.395	-5.8262	0.395	-5.7426																					-3.38935	4.87981	-5e-05	-4.02713	0.24206	-0.7806
0.394	-5.1102	0.394	-5.8211	0.394	-5.7324																					-3.37635	4.37725	-4e-05	-4.01413	0.26985	-0.83763
0.393	-5.1306	0.393	-5.816	0.393	-5.7375																					-3.36435	3.4704	-9e-05	-4.00213	0.29143	-0.81645
0.392	-5.1306	0.392	-5.8007	0.392	-5.7426																					-3.35135	2.43088	-0.00034	-3.98913	0.2936	-0.71857
0.391	-5.1357	0.391	-5.8109	0.391	-5.7477																					-3.33935	1.50646	-0.00124	-3.97713	0.27021	-0.57099
0.39	-5.1459	0.39	-5.8262	0.39	-5.7528																					-3.32635	0.83031	-0.00399	-3.96413	0.22489	-0.41144
0.389	-5.1408	0.389	-5.8211	0.389	-5.7528																					-3.31435	0.41861	-0.01129	-3.95213	0.16851	-0.27314
0.388	-5.1306	0.388	-5.8109	0.388	-5.7477																					-3.30135	0.21994	-0.02827	-3.93913	0.1136	-0.17384
0.387	-5.1408	0.387	-5.816	0.387	-5.7426																					-3.28935	0.16877	-0.06253	-3.92713	0.069	-0.11527
0.386	-5.151	0.386	-5.8007	0.386	-5.7324																					-3.27635	0.2142	-0.12225	-3.91413	0.03864	-0.08837
0.385	-5.151	0.385	-5.8109	0.385	-5.7375																					-3.26435	0.32023	-0.21143	-3.90213	0.02241	-0.07984
0.384	-5.1561	0.384	-5.8313	0.384	-5.7426																					-3.25135	0.45417	-0.32387	-3.88913	0.01904	-0.0777
0.383	-5.1408	0.383	-5.8262	0.383	-5.7579																					-3.23935	0.58051	-0.44103	-3.87713	0.02822	-0.07498
0.382	-5.1459	0.382	-5.8211	0.382	-5.763																					-3.22635	0.6677	-0.53863	-3.86413	0.05106	-0.07151
0.381	-5.1408	0.381	-5.8211	0.381	-5.7528																					-3.21435	0.7052	-0.60136	-3.85213	0.08856	-0.07405
0.38	-5.1357	0.38	-5.8109	0.38	-5.7426																					-3.20135	0.7154	-0.6383	-3.83913	0.13908	-0.09454
0.379	-5.1408	0.379	-5.816	0.379	-5.7477																					-3.18935	0.7468	-0.6837	-3.82713	0.19736	-0.14674
0.378	-5.1459	0.378	-5.816	0.378	-5.7528																					-3.17635	0.8469	-0.78	-3.81413	0.25546	-0.24012
0.377	-5.1612	0.377	-5.816	0.377	-5.7579																					-3.16435	1.0285	-0.9458	-3.80213	0.30765	-0.37187
0.376	-5.1561	0.376	-5.8109	0.376	-5.7528																					-3.15135	1.25086	-1.154	-3.78913	0.35242	-0.52076
0.375	-5.151	0.375	-5.816	0.375	-5.7528																					-3.13935	1.4302	-1.33656	-3.77713	0.39224	-0.64974
0.374	-5.1612	0.374	-5.816	0.374	-5.7375																					-3.12635	1.48639	-1.41312	-3.76413	0.42759	-0.71888
0.373	-5.1714	0.373	-5.816	0.373	-5.7324																					-3.11435	1.38076	-1.33842	-3.75213	0.45196	-0.70492
0.372	-5.1561	0.372	-5.816	0.372	-5.7477																					-3.10135	1.1382	-1.12725	-3.73913	0.45384	-0.61449
0.371	-5.1612	0.371	-5.8262	0.371	-5.7528																					-3.08935	0.83074	-0.84099	-3.72713	0.4235	-0.48121
0.37	-5.1612	0.37	-5.8211	0.37	-5.7528																					-3.07635	0.53619	-0.55497	-3.71413	0.3607	-0.35137
0.369	-5.151	0.369	-5.816	0.369	-5.7579																					-3.06435	0.30664	-0.32439	-3.70213	0.27713	-0.26881
0.368	-5.1561	0.368	-5.8109	0.368	-5.7528																					-3.05135	0.15756	-0.16971	-3.68913	0.1908	-0.2695
0.367	-5.151	0.367	-5.8109	0.367	-5.7528																					-3.03935	0.07925	-0.08494	-3.67713	0.1171	-0.38391
0.366	-5.1561	0.366	-5.816	0.366	-5.763																					-3.02635	0.05496	-0.05422	-3.66413	0.06391	-0.63626
0.365	-5.1612	0.365	-5.8211	0.365	-5.763																					-3.01435	0.07445	-0.06574	-3.65213	0.03099	-1.02977
0.364	-5.1612	0.364	-5.8364	0.364	-5.763																					-3.00135	0.13771	-0.11614	-3.63913	0.01338	-1.52029
0.363	-5.1561	0.363	-5.8262	0.363	-5.7528																					-2.98935	0.25031	-0.20613	-3.62713	0.00518	-2.00696
0.362	-5.151	0.362	-5.816	0.362	-5.7528																					-2.97635	0.41453	-0.33216	-3.61413	0.00185	-2.35269
0.361	-5.1357	0.361	-5.8211	0.361	-5.7528																					-2.96435	0.62056	-0.47892	-3.60213	0.00067	-2.44365
0.36	-5.151	0.36	-5.8262	0.36	-5.7528																					-2.95135	0.84391	-0.61916	-3.58913	0.0003	-2.24461
0.359	-5.151	0.359	-5.8262	0.359	-5.7528																					-2.93935	1.0521	-0.72411	-3.57713	0.00025	-1.82378
0.358	-5.1663	0.358	-5.8211	0.358	-5.7528																					-2.92635	1.22023	-0.77739	-3.56413	0.00049	-1.31089
0.357	-5.1765	0.357	-5.8211	0.357	-5.7528																					-2.91435	1.34881	-0.78194	-3.55213	0.00141	-0.83606
0.356	-5.1714	0.356	-5.8211	0.356	-5.763																					-2.90135	1.48127	-0.7548	-3.53913	0.00411	-0.48132
0.355	-5.1765	0.355	-5.8262	0.355	-5.7579																					-2.88935	1.71536	-0.71225	-3.52713	0.01091	-0.26824
0.354	-5.1918	0.354	-5.816	0.354	-5.7579																					-2.87635	2.19508	-0.6584	-3.51413	0.0259	-0.17903
0.353	-5.1714	0.353	-5.8211	0.353	-5.7528																					-2.86435	3.06422	-0.58815	-3.50213	0.05481	-0.18186
0.352	-5.1561	0.352	-5.8313	0.352	-5.7528																					-2.85135	4.37707	-0.49655	-3.48913	0.10333	-0.24426
0.351	-5.151	0.351	-5.8211	0.351	-5.763																					-2.83935	5.99241	-0.38857	-3.47713	0.17345	-0.33468
0.35	-5.1663	0.35	-5.816	0.35	-5.763																					-2.82635	7.54521	-0.27849	-3.46413	0.25915	-0.42199
0.349	-5.1663	0.349	-5.8109	0.349	-5.7579																					-2.81435	8.55457	-0.18206	-3.45213	0.34444	-0.47996
0.348	-5.1765	0.348	-5.816	0.348	-5.7528																					-2.80135	8.6459	-0.109	-3.43913	0.4072	-0.49567
0.347	-5.1765	0.347	-5.8058	0.347	-5.7579																					-2.78935	7.75379	-0.06045	-3.42713	0.42785	-0.47504
0.346	-5.1714	0.346	-5.8007	0.346	-5.7579																					-2.77635	6.15551	-0.03187	-3.41413	0.39916	-0.43702
0.345	-5.1714	0.345	-5.8109	0.345	-5.7579																					-2.76435	4.32286	-0.01718	-3.40213	0.33067	-0.39999
0.344	-5.1561	0.344	-5.816	0.344	-5.7732																					-2.75135	2.68389	-0.01148	-3.38913	0.24305	-0.37065
0.343	-5.1663	0.343	-5.8211	0.343	-5.7732																					-2.73935	1.47372	-0.01182	-3.37713	0.15858	-0.34233
0.342	-5.1765	0.342	-5.8211	0.342	-5.763																					-2.72635	0.71901	-0.01677	-3.36413	0.0923	-0.30401
0.341	-5.1765	0.341	-5.8211	0.341	-5.763																					-2.71435	0.3202	-0.02589	-3.35213	0.05005	-0.25094
0.34	-5.1663	0.34	-5.8313	0.34	-5.7681																					-2.70135	0.15049	-0.03942	-3.33913	0.03311	-0.18818
0.339	-5.1561	0.339	-5.816	0.339	-5.7528																					-2.68835	0.11301	-0.05817	-3.32613	0.04727	-0.12726
0.338	-5.151	0.338	-5.816	0.338	-5.7477																					-2.67635	0.1532	-0.08299	-3.31413	0.11482	-0.08002
0.337	-5.151	0.337	-5.8058	0.337	-5.7579																					-2.66335	0.24414	-0.11333	-3.30113	0.28585	-0.05668
0.336	-5.1357	0.336	-5.8109	0.336	-5.7528																					-2.65135	0.36656	-0.14565	-3.28913	0.64177	-0.07086
0.335	-5.1561	0.335	-5.816	0.335	-5.7426																					-2.63835	0.49573	-0.17348	-3.27613	1.27622	-0.15027
0.334	-5.1561	0.334	-5.816	0.334	-5.7528																					-2.62635	0.60129	-0.18966	-3.26413	2.24367	-0.34681
0.333	-5.151	0.333	-5.816	0.333	-5.7477																					-2.61335	0.65929	-0.19188	-3.25113	3.4868	-0.73509
0.332	-5.1561	0.332	-5.8262	0.332	-5.7477																					-2.60135	0.66931	-0.18661	-3.23913	4.79142	-1.38773
0.331	-5.1663	0.331	-5.8211	0.331	-5.7579																					-2.58835	0.66285	-0.19063	-3.22613	5.83066	-2.32531
0.33	-5.1663	0.33	-5.8211	0.33	-5.7477																					-2.57635	0.69823	-0.22828	-3.21413	6.30079	-3.46144
0.329	-5.1612	0.329	-5.8211	0.329	-5.7477																					-2.56335	0.83764	-0.32709	-3.20113	6.07718	-4.59186
0.328	-5.1714	0.328	-5.8364	0.328	-5.7528																					-2.55135	1.11867	-0.51041	-3.18913	5.29537	-5.45914
0.327	-5.1765	0.327	-5.8364	0.327	-5.7528																					-2.53835	1.52797	-0.788	-3.17613	4.26755	-5.87251
0.326	-5.1612	0.326	-5.8109	0.326	-5.7528																					-2.52635	1.99194	-1.14123	-3.16413	3.31091	-5.80769
0.325	-5.1816	0.325	-5.8262	0.325	-5.7528																					-2.51335	2.39166	-1.5149	-3.15113	2.60046	-5.42582
0.324	-5.1816	0.324	-5.8211	0.324	-5.7528																					-2.50135	2.60378	-1.82006	-3.13913	2.13912	-4.97889
0.323	-5.1765	0.323	-5.8262	0.323	-5.7528																					-2.48835	2.55083	-1.96548	-3.12613	1.82057	-4.67109
0.322	-5.1765	0.322	-5.8211	0.322	-5.7732																					-2.47635	2.24098	-1.90264	-3.11413	1.53377	-4.5651
0.321	-5.1561	0.321	-5.8211	0.321	-5.7681																					-2.46335	1.76107	-1.66038	-3.10113	1.2253	-4.55234
0.32	-5.1612	0.32	-5.8211	0.32	-5.7528																					-2.45135	1.23505	-1.34373	-3.08913	0.90435	-4.4431
0.319	-5.1714	0.319	-5.8211	0.319	-5.7528																					-2.43835	0.77194	-1.10818	-3.07613	0.61052	-4.08564
0.318	-5.1765	0.318	-5.816	0.318	-5.7681																					-2.42635	0.42993	-1.12104	-3.06413	0.37889	-3.45811
0.317	-5.1816	0.317	-5.8262	0.317	-5.7681																					-2.41335	0.21512	-1.52877	-3.05113	0.22061	-2.68536
0.316	-5.1816	0.316	-5.816	0.316	-5.763																					-2.40135	0.10164	-2.42234	-3.03913	0.12636	-1.95978
0.315	-5.1765	0.315	-5.8364	0.315	-5.7528																					-2.38835	0.05642	-3.78596	-3.02613	0.07788	-1.44783
0.314	-5.1714	0.314	-5.816	0.314	-5.7528																					-2.37635	0.05377	-5.45556	-3.01413	0.06063	-1.21546
0.313	-5.1867	0.313	-5.816	0.313	-5.7477																					-2.36335	0.07809	-7.11976	-3.00113	0.07066	-1.22072
0.312	-5.1867	0.312	-5.8262	0.312	-5.7426																					-2.35135	0.11937	-8.39091	-2.98913	0.11531	-1.34371
0.311	-5.1816	0.311	-5.8313	0.311	-5.7375																					-2.33835	0.16857	-8.93994	-2.97613	0.20829	-1.44701
0.31	-5.1816	0.31	-5.8262	0.31	-5.7273																					-2.32635	0.21799	-8.6244	-2.96413	0.3597	-1.43104
0.309	-5.1867	0.309	-5.8364	0.309	-5.7375																					-2.31335	0.26963	-7.53862	-2.95113	0.56279	-1.26836
0.308	-5.1816	0.308	-5.8313	0.308	-5.7375																					-2.30135	0.35003	-5.96932	-2.93913	0.78573	-1.00187
0.307	-5.1816	0.307	-5.8262	0.307	-5.7426																					-2.28835	0.52427	-4.27395	-2.92613	0.97674	-0.71172
0.306	-5.1765	0.306	-5.8262	0.306	-5.7426																					-2.27635	0.89686	-2.76057	-2.91413	1.08433	-0.47584
0.305	-5.1714	0.305	-5.8415	0.305	-5.7324																					-2.26335	1.58264	-1.60388	-2.90113	1.08447	-0.34715
0.304	-5.1765	0.304	-5.8364	0.304	-5.7426																					-2.25135	2.6399	-0.83895	-2.88913	0.99109	-0.35398
0.303	-5.1816	0.303	-5.8211	0.303	-5.7426																					-2.23835	3.99202	-0.40335	-2.87613	0.84616	-0.51327
0.302	-5.1816	0.302	-5.8262	0.302	-5.7426																					-2.22635	5.38086	-0.20832	-2.86413	0.69382	-0.8373
0.301	-5.1765	0.301	-5.8211	0.301	-5.7324																					-2.21335	6.42723	-0.19296	-2.85113	0.55914	-1.32281
0.3	-5.1765	0.3	-5.8211	0.3	-5.7273																					-2.20135	6.7909	-0.3543	-2.83913	0.44554	-1.92757
0.299	-5.1663	0.299	-5.8415	0.299	-5.7222																					-2.18835	6.34174	-0.74838	-2.82613	0.34605	-2.55064
0.298	-5.1765	0.298	-5.8364	0.298	-5.7273																					-2.17635	5.23377	-1.45779	-2.81413	0.25535	-3.04801
0.297	-5.1714	0.297	-5.8211	0.297	-5.7324																					-2.16335	3.81831	-2.52257	-2.80113	0.17501	-3.28976
0.296	-5.1663	0.296	-5.8415	0.296	-5.7375																					-2.15135	2.46557	-3.86135	-2.78913	0.10961	-3.2254
0.295	-5.1765	0.295	-5.816	0.295	-5.7324																					-2.13835	1.42144	-5.22741	-2.77613	0.0623	-2.92379
0.294	-5.1918	0.294	-5.8262	0.294	-5.7273																					-2.12635	0.76258	-6.26536	-2.76413	0.03242	-2.53197
0.293	-5.202	0.293	-5.8364	0.293	-5.7324																					-2.11335	0.45029	-6.66443	-2.75113	0.01659	-2.18893
0.292	-5.1867	0.292	-5.8313	0.292	-5.7375																					-2.10135	0.40674	-6.33056	-2.73913	0.01101	-1.95473
0.291	-5.1867	0.291	-5.8415	0.291	-5.7375																					-2.08835	0.56028	-5.44065	-2.72613	0.013	-1.79549
0.29	-5.1918	0.29	-5.8364	0.29	-5.7426																					-2.07635	0.84712	-4.34679	-2.71413	0.02117	-1.63332
0.289	-5.1867	0.289	-5.8364	0.289	-5.7477																					-2.06335	1.19083	-3.3823	-2.70113	0.0345	-1.41744
0.288	-5.1918	0.288	-5.8415	0.288	-5.7375																					-2.05135	1.49505	-2.70621	-2.68913	0.051	-1.1559
0.287	-5.1816	0.287	-5.8364	0.287	-5.7324																					-2.03835	1.66131	-2.28602	-2.67613	0.06721	-0.90434
0.286	-5.1663	0.286	-5.8364	0.286	-5.7426																					-2.02635	1.6311	-1.98297	-2.66413	0.07897	-0.72114
0.285	-5.1816	0.285	-5.8364	0.285	-5.7579																					-2.01335	1.41504	-1.67213	-2.65113	0.08311	-0.63563
0.284	-5.1714	0.284	-5.8211	0.284	-5.7426																					-2.00135	1.08501	-1.30855	-2.63913	0.07923	-0.63851
0.283	-5.1765	0.283	-5.8262	0.283	-5.7273																					-1.98835	0.73521	-0.9264	-2.62613	0.06992	-0.69457
0.282	-5.1867	0.282	-5.8262	0.282	-5.7375																					-1.97635	0.44001	-0.58525	-2.61413	0.05953	-0.76116
0.281	-5.1969	0.281	-5.8109	0.281	-5.7375																					-1.96335	0.23272	-0.32822	-2.60113	0.05212	-0.80224
0.28	-5.1918	0.28	-5.816	0.28	-5.7375																					-1.95135	0.1088	-0.16295	-2.58913	0.05004	-0.7967
0.279	-5.1765	0.279	-5.8313	0.279	-5.7477																					-1.93835	0.04525	-0.07181	-2.57613	0.05345	-0.74139
0.278	-5.1765	0.278	-5.816	0.278	-5.7528																					-1.92635	0.01768	-0.02895	-2.56413	0.06069	-0.64959
0.277	-5.1816	0.277	-5.8262	0.277	-5.7477																					-1.91335	0.0093	-0.01348	-2.55113	0.06879	-0.54155
0.276	-5.1765	0.276	-5.8262	0.276	-5.7528																					-1.90135	0.01241	-0.01428	-2.53913	0.07436	-0.43517
0.275	-5.1663	0.275	-5.8262	0.275	-5.7528																					-1.88835	0.02643	-0.02964	-2.52613	0.07462	-0.34002
0.274	-5.1612	0.274	-5.8313	0.274	-5.7477																					-1.87635	0.05513	-0.06478	-2.51413	0.06845	-0.25982
0.273	-5.1765	0.273	-5.8313	0.273	-5.7324																					-1.86335	0.10279	-0.12771	-2.50113	0.05688	-0.19838
0.272	-5.1816	0.272	-5.8364	0.272	-5.7426																					-1.85135	0.16966	-0.22318	-2.48913	0.04261	-0.16814
0.271	-5.1816	0.271	-5.8313	0.271	-5.7477																					-1.83835	0.24778	-0.34491	-2.47613	0.02869	-0.195
0.27	-5.1816	0.27	-5.8211	0.27	-5.7426																					-1.82635	0.32043	-0.47158	-2.46413	0.01736	-0.32004
0.269	-5.202	0.269	-5.8262	0.269	-5.7426																					-1.81335	0.36751	-0.5707	-2.45113	0.00947	-0.59273
0.268	-5.1969	0.268	-5.8211	0.268	-5.7528																					-1.80135	0.37474	-0.61227	-2.43913	0.0047	-1.04858
0.267	-5.1867	0.267	-5.8211	0.267	-5.7477																					-1.78835	0.34113	-0.5833	-2.42613	0.00216	-1.67273
0.266	-5.1867	0.266	-5.8262	0.266	-5.7477																					-1.77635	0.27901	-0.4949	-2.41413	0.00095	-2.3697
0.265	-5.1867	0.265	-5.8364	0.265	-5.7528																					-1.76335	0.20695	-0.37572	-2.40113	0.00042	-2.9711
0.264	-5.1918	0.264	-5.8211	0.264	-5.7528																					-1.75135	0.14096	-0.25669	-2.38913	0.00019	-3.29165
0.263	-5.1867	0.263	-5.8211	0.263	-5.7528																					-1.73835	0.08946	-0.15912	-2.37613	9e-05	-3.22195
0.262	-5.1612	0.262	-5.8262	0.262	-5.7528																					-1.72635	0.05355	-0.09041	-2.36413	4e-05	-2.78675
0.261	-5.1663	0.261	-5.8211	0.261	-5.7528																					-1.71335	0.03041	-0.04755	-2.35113	2e-05	-2.12975
0.26	-5.1561	0.26	-5.816	0.26	-5.7528																					-1.70035	0.01632	-0.02332	-2.33813	1e-05	-1.43801
0.259	-5.1714	0.259	-5.8364	0.259	-5.7528																					-1.68835	0.00818	-0.01069	-2.32613	0	-0.85799
0.258	-5.1663	0.258	-5.8364	0.258	-5.763																					-1.67535	0.00378	-0.00457	-2.31313	0	-0.45226
0.257	-5.1765	0.257	-5.8262	0.257	-5.763																					-1.66335	0.00159	-0.0018	-2.30113	0	-0.21059
0.256	-5.1867	0.256	-5.8466	0.256	-5.7681																					-1.65035	0.00061	-0.00065	-2.28813	0	-0.08665
0.255	-5.1816	0.255	-5.8211	0.255	-5.7681																					-1.63835	0.00024	-0.00022	-2.27613	0	-0.03149
0.254	-5.1612	0.254	-5.8211	0.254	-5.7681																					-1.62535	0.00025	-0.00012	-2.26313	0	-0.01011
0.253	-5.1765	0.253	-5.8364	0.253	-5.763																					-1.61335	0.00083	-0.00029	-2.25113	0	-0.00287
0.252	-5.1765	0.252	-5.8364	0.252	-5.763																					-1.60035	0.00315	-0.00115	-2.23813	0	-0.00072
0.251	-5.1816	0.251	-5.8415	0.251	-5.7681																					-1.58835	0.01072	-0.0043	-2.22613	0	-0.00016
0.25	-5.1867	0.25	-5.8313	0.25	-5.7732																					-1.57535	0.03225	-0.01427	-2.21313	0	-3e-05
0.249	-5.1867	0.249	-5.8313	0.249	-5.7681																					-1.56335	0.08573	-0.04182	-2.20113	0	-1e-05
0.248	-5.1765	0.248	-5.8313	0.248	-5.7681																					-1.55035	0.20126	-0.10826	-2.18813	0	0
0.247	-5.1714	0.247	-5.8313	0.247	-5.7783																					-1.53835	0.41759	-0.24769	-2.17613	1e-05	0
0.246	-5.1816	0.246	-5.8313	0.246	-5.7579																					-1.52535	0.76557	-0.50061	-2.16313	4e-05	0
0.245	-5.1867	0.245	-5.8313	0.245	-5.7681																					-1.51335	1.2405	-0.89398	-2.15113	0.00014	0
0.244	-5.1969	0.244	-5.8364	0.244	-5.7732																					-1.50035	1.77547	-1.41044	-2.13813	0.00048	0
0.243	-5.1918	0.243	-5.8364	0.243	-5.7834																					-1.48835	2.24711	-1.96745	-2.12613	0.00145	0
0.242	-5.1867	0.242	-5.8364	0.242	-5.7834																					-1.47535	2.51489	-2.42419	-2.11313	0.00392	-2e-05
0.241	-5.1714	0.241	-5.8211	0.241	-5.7936																					-1.46335	2.48969	-2.63932	-2.10113	0.00934	-8e-05
0.24	-5.1612	0.24	-5.8262	0.24	-5.7834																					-1.45035	2.18248	-2.54127	-2.08813	0.01968	-0.00031
0.239	-5.151	0.239	-5.8313	0.239	-5.7834																					-1.43835	1.69846	-2.16551	-2.07613	0.03663	-0.00108
0.238	-5.1714	0.238	-5.8211	0.238	-5.7732																					-1.42535	1.17982	-1.6379	-2.06313	0.06024	-0.00328
0.237	-5.1816	0.237	-5.8415	0.237	-5.7732																					-1.41335	0.74414	-1.10891	-2.05113	0.08751	-0.00881
0.236	-5.1867	0.236	-5.8364	0.236	-5.7834																					-1.40035	0.44635	-0.69083	-2.03813	0.11231	-0.02088
0.235	-5.1765	0.235	-5.8313	0.235	-5.7834																					-1.38835	0.28605	-0.42666	-2.02613	0.12742	-0.04371
0.234	-5.1816	0.234	-5.8364	0.234	-5.7834																					-1.37535	0.23013	-0.29947	-2.01313	0.12772	-0.08089
0.233	-5.1816	0.233	-5.8313	0.233	-5.7936																					-1.36335	0.2376	-0.26321	-2.00113	0.11303	-0.13224
0.232	-5.1765	0.232	-5.8211	0.232	-5.7987																					-1.35035	0.27441	-0.26936	-1.98813	0.08845	-0.19104
0.231	-5.1765	0.231	-5.8211	0.231	-5.7987																					-1.33835	0.32105	-0.28615	-1.97613	0.06123	-0.24383
0.23	-5.1969	0.23	-5.8313	0.23	-5.7987																					-1.32535	0.37465	-0.30593	-1.96313	0.03762	-0.2753
0.229	-5.202	0.229	-5.8262	0.229	-5.8038																					-1.31335	0.44523	-0.34342	-1.95113	0.02084	-0.275
0.228	-5.2071	0.228	-5.8262	0.228	-5.7987																					-1.30035	0.54325	-0.42369	-1.93813	0.01103	-0.24352
0.227	-5.2071	0.227	-5.8313	0.227	-5.814																					-1.28835	0.66551	-0.56236	-1.92613	0.00661	-0.19208
0.226	-5.1969	0.226	-5.8415	0.226	-5.8242																					-1.27535	0.78548	-0.74738	-1.91313	0.00558	-0.13617
0.225	-5.1918	0.225	-5.8262	0.225	-5.8191																					-1.26335	0.86137	-0.93364	-1.90113	0.00623	-0.08827
0.224	-5.202	0.224	-5.8313	0.224	-5.8191																					-1.25035	0.85705	-1.05801	-1.88813	0.00737	-0.05412
0.223	-5.1918	0.223	-5.8313	0.223	-5.8242																					-1.23835	0.76356	-1.07177	-1.87613	0.00841	-0.03299
0.222	-5.1918	0.222	-5.8211	0.222	-5.8242																					-1.22535	0.60504	-0.96237	-1.86313	0.00956	-0.02124
0.221	-5.1714	0.221	-5.8313	0.221	-5.8293																					-1.21335	0.42505	-0.76502	-1.85113	0.01214	-0.01571
0.22	-5.1612	0.22	-5.8313	0.22	-5.8293																					-1.20035	0.26426	-0.53774	-1.83813	0.01875	-0.0154
0.219	-5.1663	0.219	-5.8262	0.219	-5.8293																					-1.18835	0.14523	-0.33403	-1.82613	0.03289	-0.02177
0.218	-5.1816	0.218	-5.8364	0.218	-5.8293																					-1.17535	0.07056	-0.18331	-1.81313	0.05765	-0.038
0.217	-5.1612	0.217	-5.8364	0.217	-5.8395																					-1.16335	0.0303	-0.08889	-1.80113	0.09347	-0.06748
0.216	-5.1663	0.216	-5.8313	0.216	-5.8395																					-1.15035	0.01149	-0.03808	-1.78813	0.13598	-0.11138
0.215	-5.1918	0.215	-5.8313	0.215	-5.8344																					-1.13835	0.00385	-0.01442	-1.77613	0.17565	-0.16585
0.214	-5.1816	0.214	-5.8313	0.214	-5.8548																					-1.12535	0.00114	-0.00482	-1.76313	0.20085	-0.22078
0.213	-5.1816	0.213	-5.8313	0.213	-5.8395																					-1.11335	0.0003	-0.00142	-1.75113	0.20297	-0.26185
0.212	-5.1765	0.212	-5.8415	0.212	-5.8395																					-1.10035	7e-05	-0.00037	-1.73813	0.18137	-0.27619
0.211	-5.1867	0.211	-5.8262	0.211	-5.8446																					-1.08835	1e-05	-9e-05	-1.72613	0.14318	-0.25879
0.21	-5.202	0.21	-5.8262	0.21	-5.8446																					-1.07535	0	-2e-05	-1.71313	0.10006	-0.21526
0.209	-5.202	0.209	-5.8262	0.209	-5.8446																					-1.06335	0	0	-1.70113	0.06234	-0.15902
0.208	-5.1816	0.208	-5.8211	0.208	-5.8497																					-1.05035	0	0	-1.68813	0.03589	-0.10481
0.207	-5.1663	0.207	-5.8262	0.207	-5.8548																					-1.03835	0	0	-1.67613	0.02223	-0.06324
0.206	-5.1612	0.206	-5.8364	0.206	-5.8548																					-1.02535	0	0	-1.66313	0.02061	-0.0391
0.205	-5.1612	0.205	-5.8262	0.205	-5.865																					-1.01335	0	0	-1.65113	0.0299	-0.0331
0.204	-5.1867	0.204	-5.8262	0.204	-5.8701																					-1.00035	0	0	-1.63813	0.04879	-0.04447
0.203	-5.1663	0.203	-5.8262	0.203	-5.865																					-0.98835	0	0	-1.62613	0.07456	-0.07173
0.202	-5.1612	0.202	-5.8364	0.202	-5.8752																					-0.97535	0	0	-1.61313	0.10183	-0.11121
0.201	-5.151	0.201	-5.8364	0.201	-5.865																					-0.96335	0	0	-1.60113	0.12316	-0.1551
0.2	-5.1765	0.2	-5.8211	0.2	-5.8599																					-0.95035	0	0	-1.58813	0.13167	-0.19178
0.199	-5.1867	0.199	-5.8211	0.199	-5.865																					-0.93835	0	0	-1.57613	0.12439	-0.20973
0.198	-5.1663	0.198	-5.8262	0.198	-5.8701																					-0.92535	0	0	-1.56313	0.10388	-0.20268
0.197	-5.1663	0.197	-5.8211	0.197	-5.8701																					-0.91335	0	0	-1.55113	0.07689	-0.17301
0.196	-5.1663	0.196	-5.8262	0.196	-5.8752																					-0.90035	0	0	-1.53813	0.05104	-0.1305
0.195	-5.1663	0.195	-5.8313	0.195	-5.8854																					-0.88835	0	0	-1.52613	0.03212	-0.08698
0.194	-5.1612	0.194	-5.8313	0.194	-5.8905																					-0.87535	0	0	-1.51313	0.02344	-0.05127
0.193	-5.1663	0.193	-5.8466	0.193	-5.8803																					-0.86335	0	0	-1.50113	0.02688	-0.0269
0.192	-5.1408	0.192	-5.8313	0.192	-5.8752																					-0.85035	0	0	-1.48813	0.04411	-0.01309
0.191	-5.1714	0.191	-5.8313	0.191	-5.865																					-0.83835	0	0	-1.47613	0.07657	-0.00734
0.19	-5.1765	0.19	-5.8364	0.19	-5.8701																					-0.82535	0	0	-1.46313	0.12404	-0.00769
0.189	-5.1816	0.189	-5.8466	0.189	-5.8752																					-0.81335	0	0	-1.45113	0.18288	-0.01368
0.188	-5.1816	0.188	-5.8364	0.188	-5.8803																					-0.80035	0	0	-1.43813	0.24642	-0.02614
0.187	-5.1765	0.187	-5.8364	0.187	-5.8803																					-0.78835	0	0	-1.42613	0.30589	-0.04622
0.186	-5.1663	0.186	-5.8415	0.186	-5.8803																					-0.77535	0	0	-1.41313	0.3532	-0.07417
0.185	-5.1765	0.185	-5.8364	0.185	-5.8701																					-0.76335	0	0	-1.40113	0.38161	-0.10849
0.184	-5.1765	0.184	-5.8466	0.184	-5.8803																					-0.75035	0	0	-1.38813	0.38633	-0.14594
0.183	-5.1765	0.183	-5.8364	0.183	-5.8752																					-0.73835	0	0	-1.37613	0.36616	-0.18207
0.182	-5.1816	0.182	-5.8313	0.182	-5.865																					-0.72535	0	0	-1.36313	0.32504	-0.21204
0.181	-5.1663	0.181	-5.8364	0.181	-5.8752																					-0.71335	0	0	-1.35113	0.27294	-0.23119
0.18	-5.1561	0.18	-5.8364	0.18	-5.8701																					-0.70035	0	0	-1.33813	0.22247	-0.23628
0.179	-5.1561	0.179	-5.8364	0.179	-5.865																					-0.68735	0	0	-1.32513	0.18295	-0.22712
0.178	-5.151	0.178	-5.8466	0.178	-5.8752																					-0.67535	1e-05	-1e-05	-1.31313	0.15688	-0.2077
0.177	-5.1765	0.177	-5.8466	0.177	-5.8701																					-0.66235	2e-05	-1e-05	-1.30013	0.13975	-0.18491
0.176	-5.1612	0.176	-5.8415	0.176	-5.8701																					-0.65035	3e-05	-3e-05	-1.28813	0.12435	-0.1651
0.175	-5.1714	0.175	-5.8364	0.175	-5.8701																					-0.63735	5e-05	-4e-05	-1.27513	0.10562	-0.15053
0.174	-5.1612	0.174	-5.8262	0.174	-5.8752																					-0.62535	7e-05	-5e-05	-1.26313	0.08293	-0.13857
0.173	-5.1612	0.173	-5.8415	0.173	-5.8752																					-0.61235	8e-05	-7e-05	-1.25013	0.05914	-0.12443
0.172	-5.1612	0.172	-5.8415	0.172	-5.8752																					-0.60035	9e-05	-7e-05	-1.23813	0.03801	-0.10505
0.171	-5.1561	0.171	-5.8415	0.171	-5.8752																					-0.58735	9e-05	-7e-05	-1.22513	0.02198	-0.08114
0.17	-5.1663	0.17	-5.8364	0.17	-5.8701																					-0.57535	7e-05	-6e-05	-1.21313	0.01145	-0.05644
0.169	-5.1663	0.169	-5.8415	0.169	-5.8701																					-0.56235	6e-05	-4e-05	-1.20013	0.0054	-0.03505
0.168	-5.1612	0.168	-5.8415	0.168	-5.8701																					-0.55035	4e-05	-3e-05	-1.18813	0.00231	-0.01933
0.167	-5.1663	0.167	-5.8364	0.167	-5.8497																					-0.53735	2e-05	-2e-05	-1.17513	0.00091	-0.00946
0.166	-5.1765	0.166	-5.8262	0.166	-5.8446																					-0.52535	1e-05	-1e-05	-1.16313	0.00033	-0.0041
0.165	-5.1663	0.165	-5.8364	0.165	-5.8497																					-0.51235	0	0	-1.15013	0.00011	-0.00157
0.164	-5.1765	0.164	-5.8415	0.164	-5.8344																					-0.50035	0	0	-1.13813	3e-05	-0.00053
0.163	-5.1765	0.163	-5.8517	0.163	-5.8395																					-0.48735	0	0	-1.12513	1e-05	-0.00016
0.162	-5.1612	0.162	-5.8517	0.162	-5.8446																					-0.47535	0	0	-1.11313	0	-4e-05
0.161	-5.1612	0.161	-5.8415	0.161	-5.8293																					-0.46235	0	0	-1.10013	0	-1e-05
0.16	-5.1612	0.16	-5.8415	0.16	-5.8395																					-0.45035	0	0	-1.08813	0	0
0.159	-5.1612	0.159	-5.8313	0.159	-5.8344																					-0.43735	0	0	-1.07513	0	0
0.158	-5.1663	0.158	-5.8211	0.158	-5.8191																					-0.42535	2e-05	-2e-05	-1.06313	0	0
0.157	-5.1714	0.157	-5.8364	0.157	-5.8191																					-0.41235	9e-05	-9e-05	-1.05013	0	0
0.156	-5.1663	0.156	-5.8466	0.156	-5.8191																					-0.40035	0.00038	-0.00037	-1.03813	0	0
0.155	-5.1612	0.155	-5.8415	0.155	-5.8191																					-0.38735	0.00135	-0.00133	-1.02513	0	0
0.154	-5.1612	0.154	-5.8313	0.154	-5.8242																					-0.37535	0.00423	-0.0042	-1.01313	0	0
0.153	-5.1663	0.153	-5.8262	0.153	-5.8191																					-0.36235	0.01172	-0.01172	-1.00013	0	0
0.152	-5.1459	0.152	-5.8313	0.152	-5.814																					-0.35035	0.02873	-0.0289	-0.98813	0	0
0.151	-5.1459	0.151	-5.8364	0.151	-5.8089																					-0.33735	0.06219	-0.06297	-0.97513	0	0
0.15	-5.1561	0.15	-5.8415	0.15	-5.8089																					-0.32535	0.11901	-0.12122	-0.96313	0	0
0.149	-5.1612	0.149	-5.8415	0.149	-5.8038																					-0.31235	0.20111	-0.20623	-0.95013	0	0
0.148	-5.1612	0.148	-5.8466	0.148	-5.7987																					-0.30035	0.30058	-0.31011	-0.93813	0	0
0.147	-5.1459	0.147	-5.8466	0.147	-5.7936																					-0.28735	0.39702	-0.41217	-0.92513	0	0
0.146	-5.1561	0.146	-5.8466	0.146	-5.7936																					-0.27535	0.46353	-0.48419	-0.91313	0	0
0.145	-5.1408	0.145	-5.8415	0.145	-5.7834																					-0.26235	0.47865	-0.50302	-0.90013	0	0
0.144	-5.1408	0.144	-5.8364	0.144	-5.7732																					-0.25035	0.43724	-0.46231	-0.88813	0	0
0.143	-5.1459	0.143	-5.8415	0.143	-5.7783																					-0.23735	0.3535	-0.37584	-0.87513	0	-1e-05
0.142	-5.1459	0.142	-5.8364	0.142	-5.7783																					-0.22535	0.25304	-0.27065	-0.86313	1e-05	-5e-05
0.141	-5.151	0.141	-5.8313	0.141	-5.7681																					-0.21235	0.16064	-0.17262	-0.85013	4e-05	-0.00018
0.14	-5.1408	0.14	-5.8364	0.14	-5.7681																					-0.20035	0.0905	-0.09771	-0.83813	0.00014	-0.0006
0.139	-5.1408	0.139	-5.8364	0.139	-5.763																					-0.18735	0.04533	-0.04913	-0.82513	0.00046	-0.00175
0.138	-5.1408	0.138	-5.8415	0.138	-5.7681																					-0.17535	0.02023	-0.02198	-0.81313	0.00134	-0.00453
0.137	-5.151	0.137	-5.8364	0.137	-5.7579																					-0.16235	0.00807	-0.00878	-0.80013	0.00342	-0.01036
0.136	-5.151	0.136	-5.8262	0.136	-5.7273																					-0.15035	0.00289	-0.00313	-0.78813	0.00772	-0.02094
0.135	-5.1561	0.135	-5.8415	0.135	-5.7375																					-0.13735	0.00093	-0.00101	-0.77513	0.01539	-0.03738
0.134	-5.1459	0.134	-5.8466	0.134	-5.7375																					-0.12535	0.00027	-0.00029	-0.76313	0.02713	-0.05897
0.133	-5.151	0.133	-5.8466	0.133	-5.7375																					-0.11235	7e-05	-8e-05	-0.75013	0.04225	-0.0822
0.132	-5.1612	0.132	-5.8415	0.132	-5.7324																					-0.10035	2e-05	-2e-05	-0.73813	0.05813	-0.10128
0.131	-5.151	0.131	-5.8466	0.131	-5.7222																					-0.08735	0	0	-0.72513	0.07067	-0.11045
0.13	-5.1561	0.13	-5.8466	0.13	-5.7273																					-0.07535	0	0	-0.71313	0.0759	-0.10721
0.129	-5.151	0.129	-5.8517	0.129	-5.7222																					-0.06235	0	0	-0.70013	0.07203	-0.09475
0.128	-5.1612	0.128	-5.8517	0.128	-5.712																					-0.05035	0	0	-0.68813	0.06039	-0.0827
0.127	-5.1612	0.127	-5.8517	0.127	-5.7018																					-0.03735	0	0	-0.67513	0.04474	-0.08706
0.126	-5.1561	0.126	-5.8466	0.126	-5.7018																					-0.02535	0	0	-0.66313	0.02929	-0.13007
0.125	-5.151	0.125	-5.8517	0.125	-5.6967																					-0.01235	0	0	-0.65013	0.01699	-0.23868
0.124	-5.151	0.124	-5.8415	0.124	-5.6967																					-0.00035	0	0	-0.63813	0.00896	-0.43734
0.123	-5.1561	0.123	-5.8517	0.123	-5.6916																					0.01265	0	0	-0.62513	0.00533	-0.73202
0.122	-5.151	0.122	-5.8364	0.122	-5.6916																					0.02465	0	0	-0.61313	0.00735	-1.09112
0.121	-5.151	0.121	-5.8466	0.121	-5.6814																					0.03765	0	0	-0.60013	0.02138	-1.44011
0.12	-5.1561	0.12	-5.8466	0.12	-5.6814																					0.04965	0	0	-0.58813	0.06637	-1.68039
0.119	-5.1561	0.119	-5.8466	0.119	-5.6814																					0.06265	0	0	-0.57513	0.18594	-1.73287
0.118	-5.151	0.118	-5.8364	0.118	-5.6661																					0.07465	0	0	-0.56313	0.46125	-1.57826
0.117	-5.1459	0.117	-5.8364	0.117	-5.6661																					0.08765	0	0	-0.55013	1.01098	-1.27108
0.116	-5.1408	0.116	-5.8466	0.116	-5.6559																					0.09965	0	0	-0.53813	1.95787	-0.90361
0.115	-5.1459	0.115	-5.8517	0.115	-5.6508																					0.11265	0	0	-0.52513	3.35053	-0.56775
0.114	-5.1459	0.114	-5.8415	0.114	-5.6457																					0.12465	0	0	-0.51313	5.06471	-0.31515
0.113	-5.1408	0.113	-5.8364	0.113	-5.6406																					0.13765	0	0	-0.50013	6.76444	-0.15459
0.112	-5.1357	0.112	-5.8415	0.112	-5.6406																					0.14965	0	-1e-05	-0.48813	7.98401	-0.06697
0.111	-5.1357	0.111	-5.8415	0.111	-5.6406																					0.16265	1e-05	-2e-05	-0.47513	8.32833	-0.02564
0.11	-5.151	0.11	-5.8415	0.11	-5.6406																					0.17465	4e-05	-7e-05	-0.46313	7.67821	-0.00873
0.109	-5.1357	0.109	-5.8517	0.109	-5.6355																					0.18765	0.00012	-0.00019	-0.45013	6.26018	-0.00292
0.108	-5.1459	0.108	-5.8568	0.108	-5.6355																					0.19965	0.0003	-0.00047	-0.43813	4.51738	-0.00219
0.107	-5.1459	0.107	-5.8517	0.107	-5.6304																					0.21265	0.00067	-0.00101	-0.42513	2.89077	-0.00628
0.106	-5.1408	0.106	-5.8466	0.106	-5.6253																					0.22465	0.0013	-0.00195	-0.41313	1.64756	-0.02199
0.105	-5.151	0.105	-5.8415	0.105	-5.6151																					0.23765	0.00224	-0.00331	-0.40013	0.84246	-0.06959
0.104	-5.1408	0.104	-5.8313	0.104	-5.61																					0.24965	0.00342	-0.00497	-0.38813	0.39261	-0.19485
0.103	-5.1459	0.103	-5.8466	0.103	-5.61																					0.26265	0.0046	-0.00659	-0.37513	0.17141	-0.48206
0.102	-5.1459	0.102	-5.8466	0.102	-5.5947																					0.27465	0.00547	-0.00773	-0.36313	0.07462	-1.0536
0.101	-5.1459	0.101	-5.8415	0.101	-5.5998																					0.28765	0.00575	-0.00802	-0.35013	0.03997	-2.0345
		0.1	-5.8517	0.1	-5.61																					0.30065	0.00534	-0.00735	-0.33713	0.04332	-3.4707
		0.099	-5.8619	0.099	-5.5998																					0.31265	0.00438	-0.00595	-0.32513	0.08973	-5.232
		0.098	-5.8517	0.098	-5.61																					0.32565	0.00318	-0.00426	-0.31213	0.20826	-6.969
		0.097	-5.8568	0.097	-5.5947																					0.33765	0.00204	-0.0027	-0.30013	0.44578	-8.2
		0.096	-5.8568	0.096	-5.5896																					0.35065	0.00115	-0.00151	-0.28713	0.84908	-8.52601
		0.095	-5.8517																							0.36265	0.00058	-0.00075	-0.27513	1.43085	-7.83105
		0.094	-5.8568																							0.37565	0.00026	-0.00033	-0.26213	2.13019	-6.35526
		0.093	-5.867																							0.38765	0.0001	-0.00013	-0.25013	2.80155	-4.55821
		0.092	-5.8517																							0.40065	3e-05	-4e-05	-0.23713	3.2558	-2.89128
		0.091	-5.8466																							0.41265	1e-05	-1e-05	-0.22513	3.34384	-1.62987
																										0.42565	0	0	-0.21213	3.03367	-0.8398
																										0.43765	0	0	-0.20013	2.43134	-0.45473
																										0.45065	0	0	-0.18713	1.72195	-0.37641
																										0.46265	0	0	-0.17513	1.07759	-0.53526
																										0.47565	0	0	-0.16213	0.59583	-0.88917
																										0.48765	0	0	-0.15013	0.29106	-1.38814
																										0.50065	0	0	-0.13713	0.12557	-1.93811
																										0.51265	0	0	-0.12513	0.04789	-2.39807
																										0.52565	0	0	-0.11213	0.01614	-2.63052
																										0.53765	0	0	-0.10013	0.00485	-2.56058
																										0.55065	0	0	-0.08713	0.0015	-2.21773
																										0.56265	0	0	-0.07513	0.00138	-1.71866
																										0.57565	0	0	-0.06213	0.00439	-1.19792
																										0.58765	0	0	-0.05013	0.01522	-0.75857
																										0.60065	0	0	-0.03713	0.04718	-0.44169
																										0.61265	0	0	-0.02513	0.12928	-0.23938
																										0.62565	1e-05	-2e-05	-0.01213	0.31302	-0.12191
																										0.63765	6e-05	-7e-05	-0.00013	0.66958	-0.05855
																										0.65065	0.00021	-0.00025	0.01287	1.26564	-0.02639
																										0.66265	0.00067	-0.00079	0.02487	2.11463	-0.01105
																										0.67565	0.00189	-0.00219	0.03787	3.12526	-0.00424
																										0.68765	0.00468	-0.0054	0.04987	4.09073	-0.00148
																										0.70065	0.01026	-0.01177	0.06287	4.7633	-0.00046
																										0.71265	0.01988	-0.02263	0.07487	4.97643	-0.00013
																										0.72565	0.03402	-0.03847	0.08787	4.7619	-4e-05
																										0.73765	0.05144	-0.05777	0.09987	4.34839	-4e-05
																										0.75065	0.06873	-0.07664	0.11287	4.03101	-0.00014
																										0.76265	0.08112	-0.08984	0.12487	3.99721	-0.00048
																										0.77565	0.08459	-0.09305	0.13787	4.21423	-0.00149
																										0.78765	0.07794	-0.08515	0.14987	4.45757	-0.00407
																										0.80065	0.06345	-0.06884	0.16287	4.4596	-0.00979
																										0.81265	0.04564	-0.04917	0.17487	4.07539	-0.02082
																										0.82565	0.029	-0.03104	0.18787	3.35669	-0.0392
																										0.83765	0.01628	-0.01731	0.19987	2.51088	-0.06525
																										0.85065	0.00808	-0.00853	0.21287	1.7759	-0.09614
																										0.86265	0.00354	-0.00371	0.22487	1.32205	-0.12545
																										0.87565	0.00137	-0.00143	0.23787	1.19785	-0.1451
																										0.88765	0.00047	-0.00048	0.24987	1.34965	-0.14894
																										0.90065	0.00014	-0.00015	0.26287	1.66164	-0.13591
																										0.91265	4e-05	-4e-05	0.27487	1.99737	-0.11055
																										0.92565	1e-05	-1e-05	0.28787	2.23757	-0.0804
																										0.93765	0	0	0.29987	2.30294	-0.05251
																										0.95065	0	0	0.31287	2.1701	-0.031
																										0.96265	0	0	0.32487	1.86823	-0.01663
																										0.97565	0	0	0.33787	1.46321	-0.00816
																										0.98765	0	0	0.34987	1.0388	-0.00368
																										1.00065	0	0	0.36287	0.66542	-0.00153
																										1.01265	0	0	0.37487	0.38289	-0.00059
																										1.02565	0	0	0.38787	0.19706	-0.00021
																										1.03765	0	0	0.39987	0.09048	-7e-05
																										1.05065	0	0	0.41287	0.03694	-2e-05
																										1.06265	0	0	0.42487	0.0134	-1e-05
																										1.07565	0	0	0.43787	0.0043	0
																										1.08765	0	0	0.44987	0.00122	0
																										1.10065	0	0	0.46287	0.00031	0
																										1.11265	0	0	0.47487	7e-05	0
																										1.12565	0	0	0.48787	1e-05	0
																										1.13765	0	0	0.49987	0	0
																										1.15065	0	0	0.51287	0	0
																										1.16265	0	-1e-05	0.52487	0	0
																										1.17565	0	-2e-05	0.53787	0	0
																										1.18765	1e-05	-5e-05	0.54987	0	0
																										1.20065	3e-05	-0.00012	0.56287	0	0
																										1.21265	6e-05	-0.00027	0.57487	1e-05	0
																										1.22565	0.00012	-0.00053	0.58787	4e-05	0
																										1.23765	0.0002	-0.00092	0.59987	0.00011	-1e-05
																										1.25065	0.00032	-0.00141	0.61287	0.00025	-3e-05
																										1.26265	0.00045	-0.00192	0.62487	0.00051	-6e-05
																										1.27565	0.0006	-0.00235	0.63787	0.00091	-0.00011
																										1.28765	0.0008	-0.00264	0.64987	0.00144	-0.0002
																										1.30065	0.00115	-0.00282	0.66287	0.00202	-0.00039
																										1.31365	0.00175	-0.00305	0.67587	0.0025	-0.00085
																										1.32565	0.00273	-0.00355	0.68787	0.00273	-0.00217
																										1.33865	0.00407	-0.00441	0.70087	0.00264	-0.00581
																										1.35065	0.00558	-0.00551	0.71287	0.00227	-0.01476
																										1.36365	0.00689	-0.00653	0.72587	0.00179	-0.03406
																										1.37565	0.00762	-0.00707	0.73787	0.00155	-0.07007
																										1.38865	0.00756	-0.00688	0.75087	0.00225	-0.12781
																										1.40065	0.00675	-0.00599	0.76287	0.00554	-0.20618
																										1.41365	0.00549	-0.00467	0.77587	0.01522	-0.29394
																										1.42565	0.00411	-0.00327	0.78787	0.03863	-0.37032
																										1.43865	0.00288	-0.00207	0.80087	0.08727	-0.41218
																										1.45065	0.00191	-0.00121	0.81287	0.17441	-0.40544
																										1.46365	0.00122	-0.00067	0.82587	0.30813	-0.35225
																										1.47565	0.00083	-0.00044	0.83787	0.48079	-0.27045
																										1.48865	0.00087	-0.00059	0.85087	0.66291	-0.18343
																										1.50065	0.00182	-0.00155	0.86287	0.80755	-0.10997
																										1.51365	0.00489	-0.0045	0.87587	0.86915	-0.05823
																										1.52565	0.0126	-0.01191	0.88787	0.82644	-0.02724
																										1.53865	0.02908	-0.028	0.90087	0.69448	-0.01126
																										1.55065	0.05942	-0.05822	0.91287	0.51548	-0.00411
																										1.56365	0.10731	-0.10691	0.92587	0.33808	-0.00133
																										1.57565	0.17122	-0.17362	0.93787	0.19597	-0.00038
																										1.58865	0.24134	-0.24895	0.95087	0.10032	-0.0001
																										1.60065	0.30071	-0.31542	0.96287	0.04537	-2e-05
																										1.61365	0.33105	-0.35317	0.97587	0.01814	0
																										1.62565	0.3221	-0.34953	0.98787	0.0064	0
																										1.63865	0.27717	-0.30592	1.00087	0.002	0
																										1.65065	0.21105	-0.23682	1.01287	0.00055	0
																										1.66365	0.14245	-0.16254	1.02587	0.00013	0
																										1.67565	0.08554	-0.09911	1.03787	3e-05	0
																										1.68865	0.04599	-0.054	1.05087	1e-05	0
																										1.70065	0.02244	-0.02658	1.06287	0	0
																										1.71365	0.0102	-0.01209	1.07587	0	0
																										1.72565	0.00465	-0.0054	1.08787	0	0
																										1.73865	0.00268	-0.00293	1.10087	0	-1e-05
																										1.75065	0.00287	-0.00293	1.11287	0	-3e-05
																										1.76365	0.00493	-0.00495	1.12587	0	-0.00015
																										1.77565	0.00907	-0.00917	1.13787	0	-0.0006
																										1.78865	0.01541	-0.01573	1.15087	0	-0.00208
																										1.80065	0.02335	-0.02407	1.16287	0	-0.00635
																										1.81365	0.03133	-0.0326	1.17587	0	-0.01714
																										1.82565	0.03719	-0.03904	1.18787	0	-0.04087
																										1.83865	0.03902	-0.04131	1.20087	1e-05	-0.0861
																										1.85065	0.03618	-0.03865	1.21287	3e-05	-0.16026
																										1.86365	0.02966	-0.03198	1.22587	0.00014	-0.26355
																										1.87565	0.02149	-0.02347	1.23787	0.00054	-0.38296
																										1.88865	0.01376	-0.01544	1.25087	0.00187	-0.49167
																										1.90065	0.0078	-0.00946	1.26287	0.00568	-0.55776
																										1.91365	0.00393	-0.00603	1.27587	0.01527	-0.55922
																										1.92565	0.00178	-0.00483	1.28787	0.03628	-0.49579
																										1.93865	0.00076	-0.0051	1.30087	0.07618	-0.38954
																										1.95065	0.00035	-0.00601	1.31287	0.14148	-0.27292
																										1.96365	0.00021	-0.00679	1.32587	0.23223	-0.17417
																										1.97565	0.00017	-0.00695	1.33787	0.33725	-0.10793
																										1.98865	0.00014	-0.00637	1.35087	0.43426	-0.07515
																										2.00065	0.00011	-0.00537	1.36287	0.49744	-0.06817
																										2.01365	9e-05	-0.00476	1.37587	0.51228	-0.07631
																										2.02565	0.00011	-0.00615	1.38787	0.48783	-0.08945
																										2.03865	0.00025	-0.01286	1.40087	0.45958	-0.09955
																										2.05065	0.00074	-0.03126	1.41287	0.4794	-0.10177
																										2.06365	0.00209	-0.07183	1.42587	0.59769	-0.09486
																										2.07565	0.00529	-0.14795	1.43787	0.84011	-0.08083
																										2.08865	0.01186	-0.27021	1.45087	1.18666	-0.06361
																										2.10065	0.02352	-0.4372	1.46287	1.56437	-0.04731
																										2.11365	0.04127	-0.62649	1.47587	1.86582	-0.0349
																										2.12565	0.06413	-0.79524	1.48787	1.99192	-0.02758
																										2.13865	0.08839	-0.89502	1.50087	1.89933	-0.02518
																										2.15065	0.1083	-0.89346	1.51287	1.61998	-0.02712
																										2.16365	0.11887	-0.79171	1.52587	1.24191	-0.03369
																										2.17565	0.11949	-0.62339	1.53787	0.86376	-0.04683
																										2.18865	0.11882	-0.43668	1.55087	0.55254	-0.06941
																										2.20065	0.1397	-0.27301	1.56287	0.3329	-0.10285
																										2.21365	0.22728	-0.15373	1.57587	0.1961	-0.14414
																										2.22565	0.45679	-0.08039	1.58787	0.11907	-0.18438
																										2.23865	0.92996	-0.04342	1.60087	0.07819	-0.21169
																										2.25065	1.74333	-0.03066	1.61287	0.05573	-0.21615
																										2.26365	2.9214	-0.03336	1.62587	0.04132	-0.19562
																										2.27565	4.3407	-0.04823	1.63787	0.03043	-0.15679
																										2.28865	5.70416	-0.07703	1.65087	0.02248	-0.11129
																										2.30165	6.62585	-0.12379	1.66387	0.01883	-0.07045
																										2.31365	6.80313	-0.19013	1.67587	0.02122	-0.04068
																										2.32665	6.17209	-0.26958	1.68887	0.03079	-0.02305
																										2.33865	4.94982	-0.34561	1.70087	0.04706	-0.0151
																										2.35165	3.50889	-0.39615	1.71387	0.06723	-0.01312
																										2.36365	2.20117	-0.40358	1.72587	0.08615	-0.01372
																										2.37665	1.22503	-0.3645	1.73887	0.09794	-0.01445
																										2.38865	0.61095	-0.29166	1.75087	0.09848	-0.01402
																										2.40165	0.28301	-0.20706	1.76387	0.08753	-0.01215
																										2.41365	0.1359	-0.13107	1.77587	0.06877	-0.00936
																										2.42665	0.083	-0.07468	1.78887	0.04785	-0.00644
																										2.43865	0.06929	-0.03925	1.80087	0.02974	-0.00412
																										2.45165	0.06601	-0.0199	1.81387	0.01713	-0.00282
																										2.46365	0.06087	-0.01033	1.82587	0.01048	-0.00279
																										2.47665	0.05096	-0.00572	1.83887	0.00887	-0.00412
																										2.48865	0.038	-0.00333	1.85087	0.01098	-0.00681
																										2.50165	0.0251	-0.00195	1.86387	0.01531	-0.01058
																										2.51365	0.01466	-0.00123	1.87587	0.02022	-0.01479
																										2.52665	0.00757	-0.00139	1.88887	0.02405	-0.01853
																										2.53865	0.00346	-0.00358	1.90087	0.02562	-0.02104
																										2.55165	0.00139	-0.01136	1.91387	0.02494	-0.02228
																										2.56365	0.0005	-0.03349	1.92587	0.02373	-0.02312
																										2.57665	0.00016	-0.08776	1.93887	0.02532	-0.02495
																										2.58865	4e-05	-0.20333	1.95087	0.03403	-0.02867
																										2.60165	1e-05	-0.41618	1.96387	0.05382	-0.03388
																										2.61365	0	-0.75259	1.97587	0.08617	-0.03885
																										2.62665	1e-05	-1.20255	1.98887	0.12792	-0.04133
																										2.63865	2e-05	-1.69759	2.00087	0.17046	-0.03991
																										2.65165	8e-05	-2.11748	2.01387	0.20205	-0.03487
																										2.66365	0.00021	-2.33394	2.02587	0.21253	-0.02793
																										2.67665	0.00053	-2.27181	2.03887	0.19872	-0.02126
																										2.68865	0.00118	-1.95414	2.05087	0.16559	-0.0163
																										2.70165	0.0023	-1.48614	2.06387	0.12364	-0.01331
																										2.71365	0.00397	-0.99771	2.07587	0.08332	-0.01158
																										2.72665	0.00605	-0.59205	2.08887	0.05122	-0.01016
																										2.73865	0.00816	-0.31066	2.10087	0.02909	-0.00849
																										2.75165	0.00971	-0.14511	2.11387	0.01553	-0.00651
																										2.76365	0.01021	-0.06384	2.12587	0.00812	-0.00457
																										2.77665	0.00949	-0.03793	2.13887	0.00486	-0.00309
																										2.78865	0.00779	-0.05552	2.15087	0.0047	-0.0024
																										2.80165	0.00565	-0.12779	2.16387	0.00751	-0.00267
																										2.81365	0.00362	-0.28769	2.17587	0.01367	-0.00394
																										2.82665	0.00205	-0.57929	2.18887	0.02343	-0.00609
																										2.83865	0.00103	-1.0322	2.20087	0.03616	-0.00878
																										2.85165	0.00045	-1.62403	2.21387	0.04985	-0.01146
																										2.86365	0.00018	-2.25899	2.22587	0.06148	-0.01355
																										2.87665	6e-05	-2.77559	2.23887	0.06808	-0.01464
																										2.88865	2e-05	-3.01333	2.25087	0.06809	-0.01465
																										2.90165	1e-05	-2.88995	2.26387	0.06202	-0.01376
																										2.91365	1e-05	-2.44862	2.27587	0.05192	-0.01224
																										2.92665	2e-05	-1.83387	2.28887	0.04034	-0.01032
																										2.93865	8e-05	-1.21353	2.30087	0.02926	-0.00818
																										2.95165	0.0003	-0.71182	2.31387	0.01986	-0.00602
																										2.96365	0.00096	-0.3752	2.32587	0.01261	-0.00408
																										2.97665	0.00277	-0.19283	2.33887	0.00753	-0.00258
																										2.98865	0.00704	-0.13238	2.35087	0.00451	-0.00167
																										3.00165	0.01581	-0.16943	2.36387	0.00335	-0.00143
																										3.01365	0.03135	-0.29747	2.37587	0.00398	-0.00192
																										3.02665	0.05496	-0.52071	2.38887	0.00643	-0.0032
																										3.03865	0.08516	-0.84279	2.40087	0.01083	-0.00533
																										3.05165	0.11659	-1.26611	2.41387	0.01721	-0.00831
																										3.06365	0.14116	-1.80292	2.42587	0.02527	-0.01191
																										3.07665	0.15099	-2.4903	2.43887	0.03416	-0.01569
																										3.08865	0.14278	-3.3683	2.45087	0.04249	-0.01896
																										3.10165	0.11933	-4.4173	2.46387	0.04846	-0.02096
																										3.11365	0.0882	-5.49434	2.47587	0.05043	-0.02109
																										3.12665	0.05762	-6.32666	2.48887	0.04763	-0.01921
																										3.13865	0.03327	-6.6197	2.50087	0.04056	-0.01576
																										3.15165	0.01699	-6.21695	2.51387	0.03101	-0.01159
																										3.16365	0.00767	-5.2031	2.52587	0.02119	-0.00762
																										3.17665	0.00307	-3.8658	2.53887	0.01295	-0.00447
																										3.18865	0.00109	-2.54401	2.55087	0.00711	-0.00235
																										3.20165	0.00037	-1.4804	2.56387	0.00369	-0.00114
																										3.21365	0.00019	-0.76227	2.57587	0.00219	-0.00061
																										3.22665	0.00027	-0.34739	2.58887	0.00203	-0.00051
																										3.23865	0.0006	-0.14149	2.60087	0.00276	-0.00069
																										3.25165	0.00129	-0.05526	2.61387	0.00401	-0.00104
																										3.26365	0.00252	-0.02976	2.62587	0.00537	-0.00147
																										3.27665	0.00437	-0.03624	2.63887	0.00642	-0.00189
																										3.28865	0.0068	-0.06542	2.65087	0.00678	-0.00232
																										3.30165	0.00947	-0.11582	2.66387	0.00633	-0.00304
																										3.31465	0.01181	-0.18421	2.67687	0.00524	-0.00493
																										3.32665	0.01324	-0.25979	2.68887	0.00387	-0.00981
																										3.33965	0.01337	-0.32423	2.70187	0.00273	-0.02069
																										3.35165	0.01219	-0.35761	2.71387	0.00242	-0.04123
																										3.36465	0.01005	-0.34861	2.72687	0.00411	-0.07413
																										3.37665	0.0075	-0.30034	2.73887	0.01029	-0.11849
																										3.38965	0.00507	-0.2287	2.75187	0.02594	-0.16768
																										3.40165	0.0031	-0.15386	2.76387	0.05909	-0.20978
																										3.41465	0.00171	-0.09144	2.77687	0.11929	-0.23196
																										3.42665	0.00085	-0.04803	2.78887	0.21302	-0.22652
																										3.43965	0.00038	-0.0223	2.80187	0.3359	-0.19546
																										3.45165	0.00015	-0.00914	2.81387	0.46823	-0.14909
																										3.46465	5e-05	-0.00331	2.82687	0.57651	-0.10045
																										3.47665	2e-05	-0.00106	2.83887	0.62736	-0.05986
																										3.48965	0	-0.0003	2.85187	0.60357	-0.03166
																										3.50165	0	-8e-05	2.86387	0.51376	-0.01513
																										3.51465	0	-2e-05	2.87687	0.38806	-0.00708
																										3.52665	0	0	2.88887	0.26178	-0.00415
																										3.53965	0	0	2.90187	0.1605	-0.00389
																										3.55165	0	0	2.91387	0.09312	-0.00474
																										3.56465	1e-05	-2e-05	2.92687	0.05496	-0.00577
																										3.57665	3e-05	-7e-05	2.93887	0.03568	-0.00638
																										3.58965	9e-05	-0.00024	2.95187	0.02571	-0.00627
																										3.60165	0.00023	-0.00073	2.96387	0.01913	-0.00544
																										3.61465	0.00054	-0.00195	2.97687	0.01362	-0.00418
																										3.62665	0.00114	-0.00459	2.98887	0.00887	-0.00284
																										3.63965	0.0021	-0.00955	3.00187	0.0052	-0.00172
																										3.65165	0.00343	-0.01755	3.01387	0.0028	-0.00096
																										3.66465	0.00496	-0.02847	3.02687	0.00156	-0.00058
																										3.67665	0.00632	-0.04084	3.03887	0.00122	-0.00051
																										3.68965	0.00714	-0.05176	3.05187	0.00155	-0.0007
																										3.70165	0.00715	-0.05798	3.06387	0.00235	-0.00109
																										3.71465	0.00646	-0.05751	3.07687	0.0034	-0.00158
																										3.72665	0.00553	-0.05077	3.08887	0.00441	-0.00205
																										3.73965	0.0052	-0.04062	3.10187	0.00507	-0.00236
																										3.75165	0.00657	-0.03115	3.11387	0.00516	-0.0024
																										3.76465	0.01086	-0.02616	3.12687	0.00465	-0.00216
																										3.77665	0.0191	-0.02789	3.13887	0.00374	-0.00173
																										3.78965	0.03143	-0.03648	3.15187	0.00275	-0.00124
																										3.80165	0.0464	-0.04968	3.16387	0.00199	-0.00083
																										3.81465	0.06075	-0.06333	3.17687	0.00167	-0.0006
																										3.82665	0.07036	-0.07262	3.18887	0.00187	-0.00056
																										3.83965	0.07203	-0.07404	3.20187	0.00254	-0.0007
																										3.85165	0.06521	-0.06696	3.21387	0.00357	-0.00097
																										3.86465	0.05224	-0.05382	3.22687	0.00486	-0.0013
																										3.87665	0.03721	-0.03872	3.23887	0.0063	-0.00167
																										3.88965	0.02396	-0.02532	3.25187	0.00782	-0.00216
																										3.90165	0.01486	-0.01565	3.26387	0.00936	-0.00305
																										3.91465	0.01079	-0.00995	3.27687	0.01083	-0.00495
																										3.92665	0.01172	-0.00752	3.28887	0.01235	-0.00879
																										3.93965	0.01726	-0.00757	3.30187	0.01474	-0.01572
																										3.95165	0.02656	-0.00993	3.31387	0.02011	-0.0266
																										3.96465	0.03792	-0.0153	3.32687	0.03207	-0.04127
																										3.97665	0.04856	-0.02526	3.33887	0.05494	-0.05777
																										3.98965	0.05529	-0.04167	3.35187	0.09146	-0.0724
																										4.00165	0.05586	-0.06529	3.36387	0.13971	-0.08084
																										4.01465	0.05014	-0.09415	3.37687	0.19119	-0.08019
																										4.02665	0.04021	-0.12272	3.38887	0.23243	-0.07053
																										4.03965	0.0294	-0.14315	3.40187	0.25005	-0.05493
																										4.05165	0.02072	-0.14917	3.41387	0.23776	-0.03786
																										4.06465	0.01579	-0.13979	3.42687	0.19984	-0.02307
																										4.07665	0.0146	-0.12074	3.43887	0.14837	-0.01243
																										4.08965	0.01587	-0.10185	3.45187	0.09736	-0.00592
																										4.10165	0.01776	-0.09291	3.46387	0.05644	-0.00249
																										4.11465	0.01864	-0.09868	3.47687	0.02891	-0.00093
																										4.12665	0.01765	-0.11661	3.48887	0.01309	-0.0003
																										4.13965	0.01487	-0.13821	3.50187	0.00523	-9e-05
																										4.15165	0.01111	-0.15247	3.51387	0.00185	-2e-05
																										4.16465	0.00737	-0.15167	3.52687	0.00059	-1e-05
																										4.17665	0.00436	-0.13439	3.53887	0.00022	0
																										4.18965	0.00236	-0.10546	3.55187	0.00023	0
																										4.20165	0.00133	-0.07336	3.56387	0.00057	0
																										4.21465	0.00119	-0.04516	3.57687	0.00145	0
																										4.22665	0.00207	-0.02464	3.58887	0.00336	0
																										4.23965	0.0044	-0.01197	3.60187	0.00715	0
																										4.25165	0.00882	-0.00537	3.61387	0.01431	-1e-05
																										4.26465	0.01582	-0.00271	3.62687	0.02807	-4e-05
																										4.27665	0.02518	-0.00264	3.63887	0.05563	-0.00013
																										4.28965	0.0355	-0.00511	3.65187	0.1117	-0.00036
																										4.30265	0.04438	-0.01171	3.66487	0.22062	-0.00086
																										4.31465	0.04921	-0.02593	3.67687	0.41226	-0.00181
																										4.32765	0.0485	-0.05288	3.68987	0.70695	-0.00338
																										4.33965	0.04256	-0.09754	3.70187	1.09202	-0.00557
																										4.35265	0.03338	-0.1611	3.71487	1.50375	-0.0081
																										4.36465	0.02352	-0.23675	3.72687	1.83841	-0.01043
																										4.37765	0.01501	-0.3089	3.73987	1.98989	-0.01187
																										4.38965	0.00879	-0.35691	3.75187	1.90473	-0.01196
																										4.40265	0.00479	-0.36525	3.76487	1.6126	-0.01074
																										4.41465	0.00251	-0.33133	3.77687	1.20548	-0.00875
																										4.42765	0.00136	-0.26697	3.78987	0.79709	-0.00686
																										4.43965	0.00089	-0.19255	3.80187	0.46594	-0.00591
																										4.45265	0.00083	-0.12631	3.81487	0.24148	-0.00645
																										4.46465	0.00102	-0.07792	3.82687	0.11246	-0.00858
																										4.47765	0.00136	-0.04779	3.83987	0.05004	-0.01188
																										4.48965	0.00178	-0.03101	3.85187	0.02662	-0.01547
																										4.50265	0.00227	-0.02178	3.86487	0.02365	-0.0183
																										4.51465	0.00284	-0.01609	3.87687	0.03179	-0.01961
																										4.52765	0.00354	-0.01217	3.88987	0.04858	-0.01921
																										4.53965	0.00446	-0.00968	3.90187	0.07668	-0.0176
																										4.55265	0.00574	-0.00899	3.91487	0.12344	-0.01565
																										4.56465	0.00748	-0.01068	3.92687	0.19983	-0.01404
																										4.57765	0.00964	-0.01529	3.93987	0.31596	-0.01303
																										4.58965	0.01188	-0.02283	3.95187	0.47321	-0.0125
																										4.60265	0.01358	-0.03232	3.96487	0.6541	-0.01244
																										4.61465	0.01411	-0.04157	3.97687	0.82074	-0.01331
																										4.62765	0.01318	-0.04778	3.98987	0.9256	-0.01606
																										4.63965	0.011	-0.04878	4.00187	0.93378	-0.02164
																										4.65265	0.00821	-0.04419	4.01487	0.84265	-0.03016
																										4.66465	0.0056	-0.03563	4.02687	0.6837	-0.04026
																										4.67765	0.00385	-0.02583	4.03987	0.50562	-0.04936
																										4.68965	0.00347	-0.01732	4.05187	0.34996	-0.05473
																										4.70265	0.005	-0.01149	4.06487	0.23612	-0.05501
																										4.71465	0.00904	-0.00845	4.07687	0.16202	-0.05104
																										4.72765	0.01605	-0.0077	4.08987	0.11503	-0.04526
																										4.73965	0.02583	-0.00897	4.10187	0.0827	-0.04023
																										4.75265	0.03698	-0.01287	4.11487	0.05812	-0.03704
																										4.76465	0.0469	-0.02116	4.12687	0.03899	-0.035
																										4.77765	0.05264	-0.03613	4.13987	0.02481	-0.03252
																										4.78965	0.05228	-0.05922	4.15187	0.0151	-0.0284
																										4.80265	0.04592	-0.08899	4.16487	0.00889	-0.02263
																										4.81465	0.03569	-0.12005	4.17687	0.00512	-0.01623
																										4.82765	0.02456	-0.144	4.18987	0.003	-0.01049
																										4.83965	0.01507	-0.15308	4.20187	0.00222	-0.00625
																										4.85265	0.00853	-0.144	4.21487	0.00296	-0.0037
																										4.86465	0.00517	-0.11989	4.22687	0.0062	-0.00251
																										4.87765	0.00472	-0.08832	4.23987	0.014	-0.00216
																										4.88965	0.00689	-0.05787	4.25187	0.0297	-0.00219
																										4.90265	0.01148	-0.03434	4.26487	0.05743	-0.00233
																										4.91465	0.01802	-0.01997	4.27687	0.10069	-0.00253
																										4.92765	0.02548	-0.01483	4.28987	0.15979	-0.00301
																										4.93965	0.03233	-0.01915	4.30187	0.22943	-0.0043
																										4.95265	0.03705	-0.03474	4.31487	0.29775	-0.00731
																										4.96465	0.03898	-0.06466	4.32687	0.34908	-0.0133
																										4.97765	0.03863	-0.11073	4.33987	0.36872	-0.02349
																										4.98965	0.03717	-0.17006	4.35187	0.35088	-0.03829
																										5.00265	0.0356	-0.23311	4.36487	0.30147	-0.05625
																										5.01465	0.03402	-0.28532	4.37687	0.23891	-0.07386
																										5.02765	0.03183	-0.31312	4.38987	0.19096	-0.08633
																										5.03965	0.02844	-0.31069	4.40187	0.19351	-0.08984
																										5.05265	0.02387	-0.28182	4.41487	0.29398	-0.08352
																										5.06465	0.01877	-0.23745	4.42687	0.55148	-0.06997
																										5.07765	0.01398	-0.18871	4.43987	1.02314	-0.05386
																										5.08965	0.01002	-0.1432	4.45187	1.72693	-0.03964
																										5.10265	0.00708	-0.10387	4.46487	2.59481	-0.03004
																										5.11465	0.00506	-0.07154	4.47687	3.45244	-0.02578
																										5.12765	0.00385	-0.04632	4.48987	4.06351	-0.02625
																										5.13965	0.00346	-0.02819	4.50187	4.22965	-0.03013
																										5.15265	0.00389	-0.01661	4.51487	3.89695	-0.03566
																										5.16465	0.00508	-0.01033	4.52687	3.18695	-0.04076
																										5.17765	0.00675	-0.00762	4.53987	2.33127	-0.04349
																										5.18965	0.00844	-0.00681	4.55187	1.56425	-0.0427
																										5.20265	0.00966	-0.00666	4.56487	1.02735	-0.03853
																										5.21465	0.01011	-0.00651	4.57687	0.74743	-0.03248
																										5.22765	0.00986	-0.00633	4.58987	0.66484	-0.02661
																										5.23965	0.00931	-0.00654	4.60187	0.68237	-0.02263
																										5.25265	0.00912	-0.00787	4.61487	0.70838	-0.02114
																										5.26465	0.01005	-0.01112	4.62687	0.68534	-0.02144
																										5.27765	0.01285	-0.01678	4.63987	0.59901	-0.02213
																										5.28965	0.0179	-0.02457	4.65187	0.46963	-0.02186
																										5.30265	0.02487	-0.03315	4.66487	0.3319	-0.02015
																										5.31565	0.03239	-0.04033	4.67787	0.21495	-0.01758
																										5.32765	0.03832	-0.04415	4.68987	0.13159	-0.01562
																										5.34065	0.04055	-0.04424	4.70287	0.08043	-0.01582
																										5.35265	0.03814	-0.04272	4.71487	0.053	-0.01913
																										5.36565	0.03177	-0.04403	4.72787	0.04031	-0.02532
																										5.37765	0.02342	-0.05332	4.73987	0.03561	-0.03287
																										5.39065	0.01526	-0.07397	4.75287	0.03441	-0.03942
																										5.40265	0.00879	-0.1051	4.76487	0.0338	-0.04269
																										5.41565	0.00447	-0.14032	4.77787	0.03217	-0.0415
																										5.42765	0.00201	-0.16919	4.78987	0.02927	-0.03624
																										5.44065	0.0008	-0.18153	4.80287	0.02582	-0.02858
																										5.45265	0.00028	-0.17266	4.81487	0.02294	-0.02059
																										5.46565	9e-05	-0.14508	4.82787	0.02147	-0.01382
																										5.47765	2e-05	-0.10786	4.83987	0.02179	-0.00894
																										5.49065	1e-05	-0.07079	4.85287	0.02387	-0.00587
																										5.50265	0	-0.04106	4.86487	0.02728	-0.00418
																										5.51565	0	-0.02105	4.87787	0.03108	-0.00349
																										5.52765	0	-0.00953	4.88987	0.03388	-0.00362
																										5.54065	0	-0.00381	4.90287	0.03427	-0.00455
																										5.55265	0	-0.00135	4.91487	0.03156	-0.00618
																										5.56565	0	-0.00042	4.92787	0.02622	-0.00828
																										5.57765	0	-0.00012	4.93987	0.01974	-0.01038
																										5.59065	0	-3e-05	4.95287	0.01393	-0.01208
																										5.60265	0	-1e-05	4.96487	0.01011	-0.01321
																										5.61565	0	0	4.97787	0.00879	-0.01398
																										5.62765	0	0	4.98987	0.00964	-0.01474
																										5.64065	0	0	5.00287	0.01181	-0.01562
																										5.65265	0	0	5.01487	0.0143	-0.01642
																										5.66565	0	0	5.02787	0.0163	-0.01663
																										5.67765	0	0	5.03987	0.01752	-0.0159
																										5.69065	0	0	5.05287	0.0181	-0.01425
																										5.70265	0	0	5.06487	0.01839	-0.01212
																										5.71565	0	0	5.07787	0.01849	-0.00998
																										5.72765	0	0	5.08987	0.01816	-0.00815
																										5.74065	0	0	5.10287	0.01698	-0.00663
																										5.75265	0	0	5.11487	0.01485	-0.00527
																										5.76565	0	0	5.12787	0.01218	-0.004
																										5.77765	0	0	5.13987	0.00978	-0.00283
																										5.79065	0	0	5.15287	0.00854	-0.00188
																										5.80265	0	0	5.16487	0.00904	-0.00122
																										5.81565	0	0	5.17787	0.01138	-0.00084
																										5.82765	0	0	5.18987	0.01515	-0.00069
																										5.84065	0	0	5.20287	0.0196	-0.00066
																										5.85265	0	0	5.21487	0.02394	-0.00069
																										5.86565	0	0	5.22787	0.02747	-0.00072
																										5.87765	0	0	5.23987	0.02967	-0.00073
																										5.89065	0	0	5.25287	0.03014	-0.00074
																										5.90265	0	0	5.26487	0.0286	-0.00076
																										5.91565	0	0	5.27787	0.02508	-0.00086
																										5.92765	0	0	5.28987	0.02011	-0.00109
																										5.94065	0	0	5.30287	0.01458	-0.00152
																										5.95265	0	0	5.31487	0.00949	-0.00212
																										5.96565	0	0	5.32787	0.00552	-0.0028
																										5.97765	0	0	5.33987	0.00286	-0.00336
																										5.99065	0	0	5.35287	0.00131	-0.00367
																										6.00265	0	0	5.36487	0.00053	-0.00367
																										6.01565	0	0	5.37787	0.00019	-0.00356
																										6.02765	0	0	5.38987	6e-05	-0.00372
																										6.04065	0	0	5.40287	2e-05	-0.00464
																										6.05265	0	0	5.41487	0	-0.00674
																										6.06565	0	0	5.42787	0	-0.01009
																										6.07765	0	0	5.43987	0	-0.0142
																										6.09065	0	0	5.45287	0	-0.01804
																										6.10265	0	0	5.46487	0	-0.0204
																										6.11565	0	0	5.47787	0	-0.02044
																										6.12765	0	0	5.48987	0	-0.0181
																										6.14065	0	0	5.50287	0	-0.01416
																										6.15265	0	0	5.51487	0	-0.00979
																										6.16565	0	0	5.52787	0	-0.00598
																										6.17765	0	0	5.53987	0	-0.00323
																										6.19065	0	0	5.55287	0	-0.00154
																										6.20265	0	0	5.56487	0	-0.00065
																										6.21565	0	0	5.57787	0	-0.00024
																										6.22765	0	0	5.58987	0	-8e-05
																										6.24065	0	0	5.60287	0	-2e-05
																										6.25265	0	0	5.61487	0	-1e-05
																										6.26565	0	0	5.62787	0	0
																										6.27765	0	0	5.63987	0	0
																										6.29065	0	0	5.65287	0	0
																										6.30365	0	0	5.66587	0	0
																										6.31565	0	0	5.67787	0	0
																										6.32865	0	0	5.69087	0	0
																										6.34065	0	0	5.70287	0	0
																										6.35365	0	0	5.71587	0	0
																										6.36565	0	0	5.72787	0	0
																										6.37865	0	0	5.74087	0	0
																										6.39065	0	0	5.75287	0	0
																										6.40365	0	0	5.76587	0	0
																										6.41565	0	0	5.77787	0	0
																										6.42865	0	0	5.79087	0	0
																										6.44065	0	0	5.80287	0	0
																										6.45365	0	0	5.81587	0	0
																										6.46565	0	0	5.82787	0	0
																										6.47865	0	0	5.84087	0	0
																										6.49065	0	0	5.85287	0	0
																										6.50365	0	0	5.86587	0	0
																										6.51565	0	0	5.87787	0	0
																										6.52865	0	0	5.89087	0	0
																										6.54065	0	0	5.90287	0	0
																										6.55365	0	0	5.91587	0	0
																										6.56565	0	0	5.92787	0	0
																										6.57865	0	0	5.94087	0	0
																										6.59065	0	0	5.95287	0	0
																										6.60365	0	0	5.96587	0	0
																										6.61565	0	0	5.97787	0	0
																										6.62865	0	0	5.99087	0	0
																										6.64065	0	0	6.00287	0	0
																										6.65365	0	0	6.01587	0	0
																										6.66565	0	0	6.02787	0	0
																										6.67865	0	0	6.04087	0	0
																										6.69065	0	0	6.05287	0	0
																										6.70365	0	0	6.06587	0	0
																										6.71565	0	0	6.07787	0	0
																										6.72865	0	0	6.09087	0	0
																										6.74065	0	0	6.10287	0	0
																										6.75365	0	0	6.11587	0	0
																										6.76565	0	0	6.12787	0	0
																										6.77865	0	0	6.14087	0	0
																										6.79065	0	0	6.15287	0	0
																										6.80365	0	0	6.16587	0	0
																										6.81565	0	0	6.17787	0	0
																										6.82865	0	0	6.19087	0	0
																										6.84065	0	0	6.20287	0	0
																										6.85365	0	0	6.21587	0	0
																										6.86565	0	0	6.22787	0	0
																										6.87865	0	0	6.24087	0	0
																										6.89065	0	0	6.25287	0	0
																										6.90365	0	0	6.26587	0	0
																										6.91565	0	0	6.27787	0	0
																										6.92865	0	0	6.29087	0	0
																										6.94065	0	0	6.30287	0	0
																										6.95365	0	0	6.31587	0	0
																										6.96565	0	0	6.32787	0	0
																										6.97865	0	0	6.34087	0	0
																										6.99065	0	0	6.35287	0	0
																										7.00365	0	0	6.36587	0	0
																										7.01565	0	0	6.37787	0	0
																										7.02865	0	0	6.39087	0	0
																										7.04065	0	0	6.40287	0	0
																										7.05365	0	0	6.41587	0	0
																										7.06565	0	0	6.42787	0	0
																										7.07865	0	0	6.44087	0	0
																										7.09065	0	0	6.45287	0	0
																										7.10365	0	0	6.46587	0	0
																										7.11565	0	0	6.47787	0	0
																										7.12865	0	0	6.49087	0	0
																										7.14065	0	0	6.50287	0	0
																										7.15365	0	0	6.51587	0	0
																										7.16565	0	0	6.52787	0	0
																										7.17865	0	0	6.54087	0	0
																										7.19065	0	0	6.55287	0	0
																										7.20365	0	0	6.56587	0	0
																										7.21565	0	0	6.57787	0	0
																										7.22865	0	0	6.59087	0	0
																										7.24065	0	0	6.60287	0	0
																										7.25365	0	0	6.61587	0	0
																										7.26565	0	0	6.62787	0	0
																										7.27865	0	0	6.64087	0	0
																										7.29065	0	0	6.65287	0	0
																										7.30365	0	0	6.66587	0	0
																										7.31665	0	0	6.67887	0	0
																										7.32865	0	0	6.69087	0	0
																										7.34165	0	0	6.70387	0	0
																										7.35365	0	0	6.71587	0	0
																										7.36665	0	0	6.72887	0	0
																										7.37865	0	0	6.74087	0	0
																										7.39165	0	0	6.75387	0	0
																										7.40365	0	0	6.76587	0	0
																										7.41665	0	0	6.77887	0	0
																										7.42865	0	0	6.79087	0	0
																										7.44165	0	0	6.80387	0	0
																										7.45365	0	0	6.81587	0	0
																										7.46665	0	0	6.82887	0	0
																										7.47865	0	0	6.84087	0	0
																										7.49165	0	0	6.85387	0	0
																										7.50365	0	0	6.86587	0	0
																										7.51665	0	0	6.87887	0	0
																										7.52865	0	0	6.89087	0	0
																										7.54165	0	0	6.90387	0	0
																										7.55365	0	0	6.91587	0	0
																										7.56665	0	0	6.92887	0	0
																										7.57865	0	0	6.94087	0	0
																										7.59165	0	0	6.95387	0	0
																										7.60365	0	0	6.96587	0	0
																										7.61665	0	0	6.97887	0	0
																										7.62865	0	0	6.99087	0	0
																										7.64165	0	0	7.00387	0	0
																										7.65365	0	0	7.01587	0	0
																										7.66665	0	0	7.02887	0	0
																										7.67865	0	0	7.04087	0	0
																										7.69165	0	0	7.05387	0	0
																										7.70365	0	0	7.06587	0	0
																										7.71665	0	0	7.07887	0	0
																										7.72865	0	0	7.09087	0	0
																										7.74165	0	0	7.10387	0	0
																										7.75365	0	0	7.11587	0	0
																										7.76665	0	0	7.12887	0	0
																										7.77865	0	0	7.14087	0	0
																										7.79165	0	0	7.15387	0	0
																										7.80365	0	0	7.16587	0	0
																										7.81665	0	0	7.17887	0	0
																										7.82865	0	0	7.19087	0	0
																										7.84165	0	0	7.20387	0	0
																										7.85365	0	0	7.21587	0	0
																										7.86665	0	0	7.22887	0	0
																										7.87865	0	0	7.24087	0	0
																										7.89165	0	0	7.25387	0	0
																										7.90365	0	0	7.26587	0	0
																										7.91665	0	0	7.27887	0	0
																										7.92865	0	0	7.29087	0	0
																										7.94165	0	0	7.30387	0	0
																										7.95365	0	0	7.31587	0	0
																										7.96665	0	0	7.32887	0	0
																										7.97865	0	0	7.34087	0	0
																										7.99165	0	0	7.35387	0	0
																										8.00365	0	0	7.36587	0	0
																										8.01665	0	0	7.37887	0	0
																										8.02865	0	0	7.39087	0	0
																										8.04165	0	0	7.40387	0	0
																										8.05365	0	0	7.41587	0	0
																										8.06665	0	0	7.42887	0	0
																										8.07865	0	0	7.44087	0	0
																										8.09165	0	0	7.45387	0	0
																										8.10365	0	0	7.46587	0	0
																										8.11665	0	0	7.47887	0	0
																										8.12865	0	0	7.49087	0	0
																										8.14165	0	0	7.50387	0	0
																										8.15365	0	0	7.51587	0	0
																										8.16665	0	0	7.52887	0	0
																										8.17865	0	0	7.54087	0	0
																										8.19165	0	0	7.55387	0	0
																										8.20365	0	0	7.56587	0	0
																										8.21665	0	0	7.57887	0	0
																										8.22865	0	0	7.59087	0	0
																										8.24165	0	0	7.60387	0	0
																										8.25365	0	0	7.61587	0	0
																										8.26665	0	0	7.62887	0	0
																										8.27865	0	0	7.64087	0	0
																										8.29165	0	0	7.65387	0	0
																										8.30465	0	0	7.66687	0	0
																										8.31665	0	0	7.67887	0	0
																										8.32965	0	0	7.69187	0	0
																										8.34165	0	0	7.70387	0	0
																										8.35465	0	0	7.71687	0	0
																										8.36665	0	0	7.72887	0	0
																										8.37965	0	0	7.74187	0	0
																										8.39165	0	0	7.75387	0	0
																										8.40465	0	0	7.76687	0	0
																										8.41665	0	0	7.77887	0	0
																										8.42965	0	0	7.79187	0	0
																										8.44165	0	0	7.80387	0	0
																										8.45465	0	0	7.81687	0	0
																										8.46665	0	0	7.82887	0	0
																										8.47965	0	0	7.84187	0	0
																										8.49165	0	0	7.85387	0	0
																										8.50465	0	0	7.86687	0	0
																										8.51665	0	0	7.87887	0	0
																										8.52965	0	0	7.89187	0	0
																										8.54165	0	0	7.90387	0	0
																										8.55465	0	0	7.91687	0	0
																										8.56665	0	0	7.92887	0	0
																										8.57965	0	0	7.94187	0	0
																										8.59165	0	0	7.95387	0	0
																										8.60465	0	0	7.96687	0	0
																										8.61665	0	0	7.97887	0	0
																										8.62965	0	0	7.99187	0	0
																										8.64165	0	0	8.00387	0	0
																										8.65465	0	0	8.01687	0	0
																										8.66665	0	0	8.02887	0	0
																										8.67965	0	0	8.04187	0	0
																										8.69165	0	0	8.05387	0	0
																										8.70465	0	0	8.06687	0	0
																										8.71665	0	0	8.07887	0	0
																										8.72965	0	0	8.09187	0	0
																										8.74165	0	0	8.10387	0	0
																										8.75465	0	0	8.11687	0	0
																										8.76665	0	0	8.12887	0	0
																										8.77965	0	0	8.14187	0	0
																										8.79165	0	0	8.15387	0	0
																										8.80465	0	0	8.16687	0	0
																										8.81665	0	0	8.17887	0	0
																										8.82965	0	0	8.19187	0	0
																										8.84165	0	0	8.20387	0	0
																										8.85465	0	0	8.21687	0	0
																										8.86665	0	0	8.22887	0	0
																										8.87965	0	0	8.24187	0	0
																										8.89165	0	0	8.25387	0	0
																										8.90465	0	0	8.26687	0	0
																										8.91665	0	0	8.27887	0	0
																										8.92965	0	0	8.29187	0	0
																										8.94165	0	0	8.30387	0	0
																										8.95465	0	0	8.31687	0	0
																										8.96665	0	0	8.32887	0	0
																										8.97965	0	0	8.34187	0	0
																										8.99165	0	0	8.35387	0	0
																										9.00465	0	0	8.36687	0	0
																										9.01665	0	0	8.37887	0	0
																										9.02965	0	0	8.39187	0	0
																										9.04165	0	0	8.40387	0	0
																										9.05465	0	0	8.41687	0	0
																										9.06665	0	0	8.42887	0	0
																										9.07965	0	0	8.44187	0	0
																										9.09165	0	0	8.45387	0	0
																										9.10465	0	0	8.46687	0	0
																										9.11665	0	0	8.47887	0	0
																										9.12965	0	0	8.49187	0	0
																										9.14165	0	0	8.50387	0	0
																										9.15465	0	0	8.51687	0	0
																										9.16665	0	0	8.52887	0	0
																										9.17965	0	0	8.54187	0	0
																										9.19165	0	0	8.55387	0	0
																										9.20465	0	0	8.56687	0	0
																										9.21665	0	0	8.57887	0	0
																										9.22965	0	0	8.59187	0	0
																										9.24165	0	0	8.60387	0	0
																										9.25465	0	0	8.61687	0	0
																										9.26665	0	0	8.62887	0	0
																										9.27965	0	0	8.64187	0	0
																										9.29165	0	0	8.65387	0	0
																										9.30465	0	0	8.66687	0	0
																										9.31765	0	0	8.67987	0	0
																										9.32965	0	0	8.69187	0	0
																										9.34265	0	0	8.70487	0	0
																										9.35465	0	0	8.71687	0	0
																										9.36765	0	0	8.72987	0	0
																										9.37965	0	0	8.74187	0	0
																										9.39265	0	0	8.75487	0	0
																										9.40465	0	0	8.76687	0	0
																										9.41765	0	0	8.77987	0	0
																										9.42965	0	0	8.79187	0	0
																										9.44265	0	0	8.80487	0	0
																										9.45465	0	0	8.81687	0	0
																										9.46765	0	0	8.82987	0	0
																										9.47965	0	0	8.84187	0	0
																										9.49265	0	0	8.85487	0	0
																										9.50465	0	0	8.86687	0	0
																										9.51765	0	0	8.87987	0	0
																										9.52965	0	0	8.89187	0	0
																										9.54265	0	0	8.90487	0	0
																										9.55465	0	0	8.91687	0	0
																										9.56765	0	0	8.92987	0	0
																										9.57965	0	0	8.94187	0	0
																										9.59265	0	0	8.95487	0	0
																										9.60465	0	0	8.96687	0	0
																										9.61765	0	0	8.97987	0	0
																										9.62965	0	0	8.99187	0	0
																										9.64265	0	0	9.00487	0	0
																										9.65465	0	0	9.01687	0	0
																										9.66765	0	0	9.02987	0	0
																										9.67965	0	0	9.04187	0	0
																										9.69265	0	0	9.05487	0	0
																										9.70465	0	0	9.06687	0	0
																										9.71765	0	0	9.07987	0	0
																										9.72965	0	0	9.09187	0	0
																										9.74265	0	0	9.10487	0	0
																										9.75465	0	0	9.11687	0	0
																										9.76765	0	0	9.12987	0	0
																										9.77965	0	0	9.14187	0	0
																										9.79265	0	0	9.15487	0	0
																										9.80465	0	0	9.16687	0	0
																										9.81765	0	0	9.17987	0	0
																										9.82965	0	0	9.19187	0	0
																										9.84265	0	0	9.20487	0	0
																										9.85465	0	0	9.21687	0	0
																										9.86765	0	0	9.22987	0	0
																										9.87965	0	0	9.24187	0	0
																										9.89265	0	0	9.25487	0	0
																										9.90465	0	0	9.26687	0	0
																										9.91765	0	0	9.27987	0	0
																										9.92965	0	0	9.29187	0	0
																										9.94265	0	0	9.30487	0	0
																										9.95465	0	0	9.31687	0	0
																										9.96765	0	0	9.32987	0	0
																										9.97965	0	0	9.34187	0	0
																										9.99265	0	0	9.35487	0	0
																										10.0046	0	0	9.36687	0	0
																										10.0176	0	0	9.37987	0	0
																										10.0297	0	0	9.39187	0	0
																										10.0427	0	0	9.40487	0	0
																										10.0547	0	0	9.41687	0	0
																										10.0677	0	0	9.42987	0	0
																										10.0797	0	0	9.44187	0	0
																										10.0927	0	0	9.45487	0	0
																										10.1046	0	0	9.46687	0	0
																										10.1176	0	0	9.47987	0	0
																										10.1296	0	0	9.49187	0	0
																										10.1426	0	0	9.50487	0	0
																										10.1547	0	0	9.51687	0	0
																										10.1677	0	0	9.52987	0	0
																										10.1797	0	0	9.54187	0	0
																										10.1927	0	0	9.55487	0	0
																										10.2047	0	0	9.56687	0	0
																										10.2177	0	0	9.57987	0	0
																										10.2296	0	0	9.59187	0	0
																										10.2426	0	0	9.60487	0	0
																										10.2546	0	0	9.61687	0	0
																										10.2676	0	0	9.62987	0	0
																										10.2797	0	0	9.64187	0	0
																										10.2927	0	0	9.65487	0	0
																										10.3056	0	0	9.66787	0	0
																										10.3177	0	0	9.67987	0	0
																										10.3307	0	0	9.69287	0	0
																										10.3427	0	0	9.70487	0	0
																										10.3557	0	0	9.71787	0	0
																										10.3676	0	0	9.72987	0	0
																										10.3806	0	0	9.74287	0	0
																										10.3926	0	0	9.75487	0	0
																										10.4056	0	0	9.76787	0	0
																										10.4177	0	0	9.77987	0	0
																										10.4306	0	0	9.79287	0	0
																										10.4427	0	0	9.80487	0	0
																										10.4557	0	0	9.81787	0	0
																										10.4677	0	0	9.82987	0	0
																										10.4807	0	0	9.84287	0	0
																										10.4926	0	0	9.85487	0	0
																										10.5056	0	0	9.86787	0	0
																										10.5176	0	0	9.87987	0	0
																										10.5306	0	0	9.89287	0	0
																										10.5427	0	0	9.90487	0	0
																										10.5556	0	0	9.91787	0	0
																										10.5677	0	0	9.92987	0	0
																										10.5807	0	0	9.94287	0	0
																										10.5927	0	0	9.95487	0	0
																										10.6057	0	0	9.96787	0	0
																										10.6176	0	0	9.97987	0	0
																										10.6306	0	0	9.99287	0	0
																										10.6426	0	0	10.0049	0	0
																										10.6556	0	0	10.0179	0	0
																										10.6677	0	0	10.0299	0	0
																										10.6806	0	0	10.0429	0	0
																										10.6927	0	0	10.0549	0	0
																										10.7057	0	0	10.0679	0	0
																										10.7177	0	0	10.0799	0	0
																										10.7307	0	0	10.0929	0	0
																										10.7426	0	0	10.1049	0	0
																										10.7556	0	0	10.1179	0	0
																										10.7676	0	0	10.1299	0	0
																										10.7806	0	0	10.1429	0	0
																										10.7927	0	0	10.1549	0	0
																										10.8056	0	0	10.1679	0	0
																										10.8177	0	0	10.1799	0	0
																										10.8307	0	0	10.1929	0	0
																										10.8427	0	0	10.2049	0	0
																										10.8557	0	0	10.2179	0	0
																										10.8676	0	0	10.2299	0	0
																										10.8806	0	0	10.2429	0	0
																										10.8926	0	0	10.2549	0	0
																										10.9056	0	0	10.2679	0	0
																										10.9177	0	0	10.2799	0	0
																										10.9306	0	0	10.2929	0	0
																										10.9427	0	0	10.3049	0	0
																										10.9557	0	0	10.3179	0	0
																										10.9677	0	0	10.3299	0	0
																										10.9807	0	0	10.3429	0	0
																										10.9926	0	0	10.3549	0	0
																										11.0056	0	0	10.3679	0	0
																										11.0176	0	0	10.3799	0	0
																										11.0306	0	0	10.3929	0	0
																										11.0427	0	0	10.4049	0	0
																										11.0556	0	0	10.4179	0	0
																										11.0677	0	0	10.4299	0	0
																										11.0807	0	0	10.4429	0	0
																										11.0927	0	0	10.4549	0	0
																										11.1057	0	0	10.4679	0	0
																										11.1176	0	0	10.4799	0	0
																										11.1306	0	0	10.4929	0	0
																										11.1426	0	0	10.5049	0	0
																										11.1556	0	0	10.5179	0	0
																										11.1677	0	0	10.5299	0	0
																										11.1806	0	0	10.5429	0	0
																										11.1927	0	0	10.5549	0	0
																										11.2057	0	0	10.5679	0	0
																										11.2177	0	0	10.5799	0	0
																										11.2307	0	0	10.5929	0	0
																										11.2426	0	0	10.6049	0	0
																										11.2556	0	0	10.6179	0	0
																										11.2676	0	0	10.6299	0	0
																										11.2806	0	0	10.6429	0	0
																										11.2927	0	0	10.6549	0	0
																										11.3056	0	0	10.6679	0	0
																										11.3186	0	0	10.6809	0	0
																										11.3307	0	0	10.6929	0	0
																										11.3437	0	0	10.7059	0	0
																										11.3557	0	0	10.7179	0	0
																										11.3687	0	0	10.7309	0	0
																										11.3806	0	0	10.7429	0	0
																										11.3936	0	0	10.7559	0	0
																										11.4056	0	0	10.7679	0	0
																										11.4186	0	0	10.7809	0	0
																										11.4306	0	0	10.7929	0	0
																										11.4436	0	0	10.8059	0	0
																										11.4557	0	0	10.8179	0	0
																										11.4687	0	0	10.8309	0	0
																										11.4807	0	0	10.8429	0	0
																										11.4937	0	0	10.8559	0	0
																										11.5056	0	0	10.8679	0	0
																										11.5186	0	0	10.8809	0	0
																										11.5306	0	0	10.8929	0	0
																										11.5436	0	0	10.9059	0	0
																										11.5556	0	0	10.9179	0	0
																										11.5686	0	0	10.9309	0	0
																										11.5807	0	0	10.9429	0	0
																										11.5937	0	0	10.9559	0	0
																										11.6057	0	0	10.9679	0	0
																										11.6187	0	0	10.9809	0	0
																										11.6306	0	0	10.9929	0	0
																										11.6436	0	0	11.0059	0	0
																										11.6556	0	0	11.0179	0	0
																										11.6686	0	0	11.0309	0	0
																										11.6806	0	0	11.0429	0	0
																										11.6936	0	0	11.0559	0	0
																										11.7057	0	0	11.0679	0	0
																										11.7187	0	0	11.0809	0	0
																										11.7307	0	0	11.0929	0	0
																										11.7437	0	0	11.1059	0	0
																										11.7556	0	0	11.1179	0	0
																										11.7686	0	0	11.1309	0	0
																										11.7806	0	0	11.1429	0	0
																										11.7936	0	0	11.1559	0	0
																										11.8056	0	0	11.1679	0	0
																										11.8186	0	0	11.1809	0	0
																										11.8307	0	0	11.1929	0	0
																										11.8437	0	0	11.2059	0	0
																										11.8557	0	0	11.2179	0	0
																										11.8687	0	0	11.2309	0	0
																										11.8806	0	0	11.2429	0	0
																										11.8936	0	0	11.2559	0	0
																										11.9056	0	0	11.2679	0	0
																										11.9186	0	0	11.2809	0	0
																										11.9306	0	0	11.2929	0	0
																										11.9436	0	0	11.3059	0	0
																										11.9557	0	0	11.3179	0	0
																										11.9687	0	0	11.3309	0	0
																										11.9807	0	0	11.3429	0	0
																										11.9937	0	0	11.3559	0	0
																										12.0056	0	0	11.3679	0	0
																										12.0186	0	0	11.3809	0	0
																										12.0306	0	0	11.3929	0	0
																										12.0436	0	0	11.4059	0	0
																										12.0556	0	0	11.4179	0	0
																										12.0686	0	0	11.4309	0	0
																										12.0807	0	0	11.4429	0	0
																										12.0937	0	0	11.4559	0	0
																										12.1057	0	0	11.4679	0	0
																										12.1187	0	0	11.4809	0	0
																										12.1306	0	0	11.4929	0	0
																										12.1436	0	0	11.5059	0	0
																										12.1556	0	0	11.5179	0	0
																										12.1686	0	0	11.5309	0	0
																										12.1806	0	0	11.5429	0	0
																										12.1936	0	0	11.5559	0	0
																										12.2057	0	0	11.5679	0	0
																										12.2187	0	0	11.5809	0	0
																										12.2307	0	0	11.5929	0	0
																										12.2437	0	0	11.6059	0	0
																										12.2556	0	0	11.6179	0	0
																										12.2686	0	0	11.6309	0	0
																										12.2806	0	0	11.6429	0	0
[truncated: 1 more rows]

## Sheet: Figure 3
Figure 3e				Figure 3f							Figure 3g
-60	0.08686	1774.54		0	-0.0111	177.044	-0.0037	0.00278	0.0034		0	1.9822	0	2.0855
-40	0.39909	386.227		0.00278	-0.0136	177.047	-0.0049	0.00556	-0.0093		0.00278	1.9835	0.00278	2.0898
-20	0.98431	156.597		0.00556	-0.0151	177.05	-0.0055	0.00833	-0.0108		0.00556	1.9847	0.00556	2.0948
0	1.7835	86.4258		0.00833	-0.0161	177.053	-0.0062	0.01111	-0.0117		0.00833	1.9859	0.00833	2.0994
20	2.62163	58.7955		0.01111	-0.017	177.056	-0.0068	0.01389	-0.0124		0.01111	1.9869	0.01111	2.1037
40	340.856	0.45221		0.01389	-0.0176	177.058	-0.0074	0.01667	-0.013		0.01389	1.9884	0.01389	2.1078
60	475.612	0.32409		0.01667	-0.0179	177.061	-0.008	0.01944	-0.0136		0.01667	1.9897	0.01667	2.1124
				0.01944	-0.0182	177.064	-0.0083	0.02222	-0.0139		0.01944	1.9906	0.01944	2.1177
				0.02222	-0.0186	177.067	-0.0089	0.025	-0.0139		0.02222	1.9918	0.02222	2.1273
				0.025	-0.0186	177.069	-0.0093	0.02778	-0.0142		0.025	1.9931	0.025	2.1354
				0.02778	-0.0189	177.072	-0.0099	0.03056	-0.0145		0.02778	1.9943	0.02778	2.1465
				0.03056	-0.0189	177.075	-0.0102	0.03333	-0.0148		0.03056	1.9952	0.03056	2.167
				0.03333	-0.0192	177.078	-0.0105	0.03611	-0.0148		0.03333	1.9971	0.03333	2.2057
				0.03611	-0.0195	177.081	-0.0108	0.03889	-0.0151		0.03611	1.9983	0.03611	2.2095
				0.03889	-0.0195	177.083	-0.0111	0.04167	-0.0151		0.03889	1.9996	0.03889	2.2061
				0.04167	-0.0195	177.086	-0.0111	0.04444	-0.0155		0.04167	2.0008	0.04167	2.2181
				0.04444	-0.0198	177.089	-0.0114	0.04722	-0.0158		0.04444	2.0024	0.04444	2.2126
				0.04722	-0.0198	177.092	-0.0117	0.05	-0.0158		0.04722	1.9602	0.04722	2.0256
				0.05	-0.0198	177.094	-0.0117	0.05278	-0.0161		0.05	1.812	0.05	1.8452
				0.05278	-0.0198	177.097	-0.012	0.05556	-0.0161		0.05278	1.7878	0.05278	1.8126
				0.05556	-0.0201	177.1	-0.012	0.05833	-0.0161		0.05556	1.7761	0.05556	1.7962
				0.05833	-0.0201	177.103	-0.0127	0.06111	-0.0164		0.05833	1.7382	0.05833	1.7156
				0.06111	-0.0201	177.106	-0.0127	0.06389	-0.0164		0.06111	0.8522	0.06111	0.8745
				0.06389	-0.0201	177.108	-0.0127	0.06667	-0.0164		0.06389	0.8491	0.06389	0.8683
				0.06667	-0.0207	177.111	-0.013	0.06944	-0.0164		0.06667	0.8475	0.06667	0.8627
				0.06944	-0.0201	177.114	-0.013	0.07222	-0.0167		0.06944	0.8463	0.06944	0.8578
				0.07222	-0.0201	177.117	-0.013	0.075	-0.0167		0.07222	0.8454	0.07222	0.8541
				0.075	-0.0207	177.119	-0.013	0.07778	-0.0167		0.075	0.8441	0.075	0.8506
				0.07778	-0.0207	177.122	-0.013	0.08056	-0.0167		0.07778	0.8432	0.07778	0.8469
				0.08056	-0.0207	177.125	-0.013	0.08333	-0.0167		0.08056	0.8426	0.08056	0.8426
				0.08333	-0.0071	177.128	-0.0074	0.08611	-0.0167		0.08333	0.8417	0.08333	0.8379
				0.08611	0.0086	177.131	0.004	0.08889	-0.017		0.08611	0.8413	0.08611	0.8333
				0.08889	0.0105	177.133	0.0055	0.09167	-0.017		0.08889	0.8404	0.08889	0.8277
				0.09167	0.0117	177.136	0.0062	0.09444	-0.017		0.09167	0.8401	0.09167	0.8221
				0.09444	0.0136	177.139	0.0071	0.09722	-0.017		0.09444	0.8398	0.09444	0.8203
				0.09722	0.0148	177.142	0.0077	0.1	-0.017		0.09722	0.8392	0.09722	0.8138
				0.1	0.0158	177.144	0.0083	0.10278	-0.017		0.1	0.8392	0.1	0.8072
				0.10278	0.0167	177.147	0.0089	0.10556	-0.017		0.10278	0.8386	0.10278	0.8066
				0.10556	0.0173	177.15	0.0096	0.10833	-0.017		0.10556	0.8379	0.10556	0.802
				0.10833	0.0173	177.153	0.0099	0.11111	-0.017		0.10833	0.8379	0.10833	0.7945
				0.11111	0.0179	177.156	0.0102	0.11389	-0.017		0.11111	0.8376	0.11111	0.7924
				0.11389	0.0182	177.158	0.0105	0.11667	-0.017		0.11389	0.837	0.11389	0.8187
				0.11667	0.0182	177.161	0.0108	0.11944	-0.0173		0.11667	0.8364	0.11667	0.8103
				0.11944	0.0182	177.164	0.0111	0.12222	-0.017		0.11944	0.8364	0.11944	0.8066
				0.12222	0.0186	177.167	0.0114	0.125	-0.0173		0.12222	0.8361	0.12222	0.8038
				0.125	0.0189	177.169	0.0114	0.12778	-0.017		0.125	0.8358	0.125	0.8001
				0.12778	0.0189	177.172	0.0117	0.13056	-0.0173		0.12778	0.8355	0.12778	0.797
				0.13056	0.0189	177.175	0.0117	0.13333	-0.017		0.13056	0.8351	0.13056	0.7939
				0.13333	0.0192	177.178	0.012	0.13611	-0.0173		0.13333	0.8348	0.13333	0.7896
				0.13611	0.0192	177.181	0.012	0.13889	-0.0173		0.13611	0.8348	0.13611	0.7877
				0.13889	0.0192	177.183	0.012	0.14167	-0.0173		0.13889	0.8342	0.13889	0.8057
				0.14167	0.0192	177.186	0.012	0.14444	-0.0173		0.14167	0.8342	0.14167	0.7979
				0.14444	0.0192	177.189	0.0124	0.14722	-0.0173		0.14444	1.1135	0.14444	1.0233
				0.14722	0.0189	177.192	0.0124	0.15	-0.0173		0.14722	1.2193	0.14722	1.1817
				0.15	0.0189	177.194	0.0124	0.15278	-0.0173		0.15	1.2245	0.15	1.1889
				0.15278	0.0192	177.197	0.0124	0.15556	-0.0173		0.15278	1.2289	0.15278	1.1941
				0.15556	0.0195	177.2	0.0124	0.15833	-0.0173		0.15556	1.4164	0.15556	1.3848
				0.15833	0.0195	177.203	0.0127	0.16111	-0.0173		0.15833	1.5163	0.15833	1.8195
				0.16111	0.0192	177.206	0.0127	0.16389	-0.0173		0.16111	1.6564	0.16111	2.0021
				0.16389	0.0192	177.208	0.0127	0.16667	-0.0173		0.16389	1.8979	0.16389	2.0269
				0.16667	0.0195	177.211	0.0133	0.16944	-0.0173		0.16667	1.9602	0.16667	2.0315
				0.16944	0.0043	177.214	0.0071	0.17222	-0.0127		0.16944	1.967	0.16944	2.039
				0.17222	-0.0114	177.217	-0.0037	0.175	0.0052		0.17222	1.9698	0.17222	2.0445
				0.175	-0.0142	177.219	-0.0049	0.17778	0.0074		0.175	1.9717	0.175	2.0495
				0.17778	-0.0158	177.222	-0.0055	0.18056	0.0086		0.17778	1.9735	0.17778	2.0545
				0.18056	-0.0167	177.225	-0.0062	0.18333	0.0096		0.18056	1.9754	0.18056	2.0579
				0.18333	-0.0173	177.228	-0.0068	0.18611	0.0102		0.18333	1.9766	0.18333	2.0622
				0.18611	-0.0179	177.231	-0.0074	0.18889	0.0108		0.18611	1.9779	0.18611	2.0656
				0.18889	-0.0182	177.233	-0.008	0.19167	0.0114		0.18889	1.9791	0.18889	2.07
				0.19167	-0.0186	177.236	-0.0086	0.19444	0.012		0.19167	1.9807	0.19167	2.0734
				0.19444	-0.0186	177.239	-0.0089	0.19722	0.0127		0.19444	1.9816	0.19444	2.078
				0.19722	-0.0189	177.242	-0.0096	0.2	0.013		0.19722	1.9831	0.19722	2.0817
				0.2	-0.0189	177.244	-0.0099	0.20278	0.0136		0.2	1.9841	0.2	2.0851
				0.20278	-0.0192	177.247	-0.0102	0.20556	0.0139		0.20278	1.9853	0.20278	2.0876
				0.20556	-0.0192	177.25	-0.0105	0.20833	0.0142		0.20556	1.9866	0.20556	2.092
				0.20833	-0.0195	177.253	-0.0108	0.21111	0.0145		0.20833	1.9875	0.20833	2.0954
				0.21111	-0.0195	177.256	-0.0111	0.21389	0.0148		0.21111	1.989	0.21111	2.101
				0.21389	-0.0195	177.258	-0.0114	0.21667	0.0151		0.21389	1.9903	0.21389	2.1044
				0.21667	-0.0195	177.261	-0.0114	0.21944	0.0151		0.21667	1.9912	0.21667	2.109
				0.21944	-0.0198	177.264	-0.0117	0.22222	0.0155		0.21944	1.9924	0.21944	2.1152
				0.22222	-0.0198	177.267	-0.0117	0.225	0.0158		0.22222	1.9937	0.22222	2.1208
				0.225	-0.0198	177.269	-0.012	0.22778	0.0158		0.225	1.9949	0.225	2.1292
				0.22778	-0.0201	177.272	-0.012	0.23056	0.0161		0.22778	1.9965	0.22778	2.1397
				0.23056	-0.0201	177.275	-0.012	0.23333	0.0161		0.23056	1.9977	0.23056	2.1546
				0.23333	-0.0201	177.278	-0.0127	0.23611	0.0161		0.23333	1.999	0.23333	2.1788
				0.23611	-0.0201	177.281	-0.0127	0.23889	0.0164		0.23611	2.0005	0.23611	2.2144
				0.23889	-0.0207	177.283	-0.013	0.24167	0.0164		0.23889	2.0021	0.23889	2.2132
				0.24167	-0.0207	177.286	-0.013	0.24444	0.0167		0.24167	1.9456	0.24167	2.0411
				0.24444	-0.0207	177.289	-0.013	0.24722	0.0167		0.24444	1.8123	0.24444	1.8452
				0.24722	-0.0207	177.292	-0.013	0.25	0.0167		0.24722	1.7881	0.24722	1.8129
				0.25	-0.0207	177.294	-0.013	0.25278	0.017		0.25	1.7761	0.25	1.7962
				0.25278	-0.021	177.297	-0.013	0.25556	0.017		0.25278	1.737	0.25278	1.7041
				0.25556	-0.0071	177.3	-0.0058	0.25833	0.017		0.25556	0.8565	0.25556	0.8683
				0.25833	0.0083	177.303	0.004	0.26111	0.0173		0.25833	0.8531	0.25833	0.8637
				0.26111	0.0102	177.306	0.0055	0.26389	0.0173		0.26111	0.8513	0.26111	0.8581
				0.26389	0.0117	177.308	0.0065	0.26667	0.0173		0.26389	0.8494	0.26389	0.8547
				0.26667	0.0133	177.311	0.0071	0.26944	0.0173		0.26667	0.8488	0.26667	0.851
				0.26944	0.0145	177.314	0.0077	0.27222	0.0173		0.26944	0.8479	0.26944	0.8472
				0.27222	0.0151	177.317	0.0083	0.275	0.0173		0.27222	0.8472	0.27222	0.8441
				0.275	0.0161	177.319	0.0089	0.27778	0.0173		0.275	0.8463	0.275	0.841
				0.27778	0.017	177.322	0.0096	0.28056	0.0176		0.27778	0.8457	0.27778	0.8379
				0.28056	0.0173	177.325	0.0099	0.28333	0.0176		0.28056	0.8451	0.28056	0.8342
				0.28333	0.0176	177.328	0.0105	0.28611	0.0173		0.28333	0.8438	0.28333	0.8286
				0.28611	0.0176	177.331	0.0108	0.28889	0.0176		0.28611	0.8438	0.28611	0.8246
				0.28889	0.0179	177.333	0.0108	0.29167	0.0176		0.28889	0.8435	0.28889	0.8221
				0.29167	0.0182	177.336	0.0111	0.29444	0.0176		0.29167	0.8429	0.29167	0.8178
				0.29444	0.0182	177.339	0.0111	0.29722	0.0176		0.29444	0.8426	0.29444	0.8131
				0.29722	0.0182	177.342	0.0114	0.3	0.0176		0.29722	0.842	0.29722	0.8079
				0.3	0.0179	177.344	0.0117	0.30278	0.0176		0.3	0.8417	0.3	0.8026
				0.30278	0.0182	177.347	0.0117	0.30556	0.0179		0.30278	0.8413	0.30278	0.802
				0.30556	0.0186	177.35	0.012	0.30833	0.0176		0.30556	0.8417	0.30556	0.8429
				0.30833	0.0186	177.353	0.012	0.31111	0.0176		0.30833	0.8413	0.30833	0.8305
				0.31111	0.0179	177.356	0.012	0.31389	0.0179		0.31111	0.8407	0.31111	0.8262
				0.31389	0.0186	177.358	0.012	0.31667	0.0176		0.31389	0.8401	0.31389	0.8209
				0.31667	0.0186	177.361	0.0124	0.31944	0.0176		0.31667	0.8398	0.31667	0.8175
				0.31944	0.0186	177.364	0.0124	0.32222	0.0176		0.31944	0.8392	0.31944	0.811
				0.32222	0.0182	177.367	0.0124	0.325	0.0179		0.32222	0.8392	0.32222	0.8076
				0.325	0.0182	177.369	0.0127	0.32778	0.0176		0.325	0.8389	0.325	0.8048
				0.32778	0.0189	177.372	0.0127	0.33056	0.0176		0.32778	0.8389	0.32778	0.8063
				0.33056	0.0189	177.375	0.0127	0.33333	0.0179		0.33056	0.8389	0.33056	0.7992
				0.33333	0.0189	177.378	0.0127	0.33611	0.0179		0.33333	0.8382	0.33333	0.7952
				0.33611	0.0189	177.381	0.0127	0.33889	0.0176		0.33611	0.8382	0.33611	0.7914
				0.33889	0.0189	177.383	0.0127	0.34167	0.0111		0.33889	1.1148	0.33889	1.09
				0.34167	0.0043	177.386	0.0052	0.34444	-0.0058		0.34167	1.2186	0.34167	1.1848
				0.34444	-0.012	177.389	-0.0037	0.34722	-0.0074		0.34444	1.2239	0.34444	1.1914
				0.34722	-0.0148	177.392	-0.0049	0.35	-0.0083		0.34722	1.2279	0.34722	1.1963
				0.35	-0.0161	177.394	-0.0055	0.35278	-0.0093		0.35	1.4105	0.35	1.3817
				0.35278	-0.0173	177.397	-0.0062	0.35556	-0.0099		0.35278	1.5128	0.35278	1.7807
				0.35556	-0.0176	177.4	-0.0068	0.35833	-0.0105		0.35556	1.6548	0.35556	1.9986
				0.35833	-0.0179	177.403	-0.0074	0.36111	-0.0111		0.35833	1.8988	0.35833	2.0203
				0.36111	-0.0182	177.406	-0.008	0.36389	-0.0114		0.36111	1.9593	0.36111	2.0331
				0.36389	-0.0186	177.408	-0.0086	0.36667	-0.012		0.36389	1.9661	0.36389	2.0411
				0.36667	-0.0189	177.411	-0.0089	0.36944	-0.0124		0.36667	1.9686	0.36667	2.0476
				0.36944	-0.0189	177.414	-0.0093	0.37222	-0.0133		0.36944	1.9707	0.36944	2.0526
				0.37222	-0.0192	177.417	-0.0099	0.375	-0.0136		0.37222	1.9726	0.37222	2.0576
				0.375	-0.0192	177.419	-0.0102	0.37778	-0.0142		0.375	1.9742	0.375	2.0619
				0.37778	-0.0195	177.422	-0.0105	0.38056	-0.0145		0.37778	1.9757	0.37778	2.0656
				0.38056	-0.0195	177.425	-0.0108	0.38333	-0.0148		0.38056	1.9769	0.38056	2.0712
				0.38333	-0.0195	177.428	-0.0111	0.38611	-0.0151		0.38333	1.9782	0.38333	2.0762
				0.38611	-0.0198	177.431	-0.0114	0.38889	-0.0155		0.38611	1.9794	0.38611	2.0796
				0.38889	-0.0198	177.433	-0.0114	0.39167	-0.0158		0.38889	1.981	0.38889	2.083
				0.39167	-0.0201	177.436	-0.0117	0.39444	-0.0161		0.39167	1.9819	0.39167	2.0889
				0.39444	-0.0201	177.439	-0.0117	0.39722	-0.0164		0.39444	1.9831	0.39444	2.0932
				0.39722	-0.0201	177.442	-0.012	0.4	-0.0167		0.39722	1.9844	0.39722	2.0979
				0.4	-0.0201	177.444	-0.012	0.40278	-0.017		0.4	1.9853	0.4	2.1047
				0.40278	-0.0207	177.447	-0.0127	0.40556	-0.017		0.40278	1.9866	0.40278	2.1124
				0.40556	-0.0207	177.45	-0.0127	0.40833	-0.0173		0.40556	1.9878	0.40556	2.1196
				0.40833	-0.0207	177.453	-0.0127	0.41111	-0.0173		0.40833	1.9893	0.40833	2.127
				0.41111	-0.021	177.456	-0.013	0.41389	-0.0173		0.41111	1.9903	0.41111	2.1388
				0.41389	-0.021	177.458	-0.013	0.41667	-0.0176		0.41389	1.9915	0.41389	2.1506
				0.41667	-0.021	177.461	-0.013	0.41944	-0.0176		0.41667	1.9928	0.41667	2.1688
				0.41944	-0.021	177.464	-0.013	0.42222	-0.0179		0.41944	1.994	0.41944	2.2088
				0.42222	-0.021	177.467	-0.013	0.425	-0.0179		0.42222	1.9955	0.42222	2.2253
				0.425	-0.021	177.469	-0.013	0.42778	-0.0179		0.425	1.9971	0.425	2.1983
				0.42778	-0.0077	177.472	-0.0077	0.43056	-0.0182		0.42778	1.9983	0.42778	2.2042
				0.43056	0.0065	177.475	0.004	0.43333	-0.0179		0.43056	1.9999	0.43056	2.2237
				0.43333	0.0083	177.478	0.0055	0.43611	-0.0179		0.43333	2.0014	0.43333	2.2169
				0.43611	0.0105	177.481	0.0062	0.43889	-0.0179		0.43611	1.9472	0.43611	2.0343
				0.43889	0.0114	177.483	0.0071	0.44167	-0.0182		0.43889	1.812	0.43889	1.8486
				0.44167	0.012	177.486	0.0077	0.44444	-0.0182		0.44167	1.7881	0.44167	1.8151
				0.44444	0.0136	177.489	0.0083	0.44722	-0.0182		0.44444	1.7761	0.44444	1.7984
				0.44722	0.0148	177.492	0.0089	0.45	-0.0182		0.44722	1.7373	0.44722	1.719
				0.45	0.0155	177.494	0.0096	0.45278	-0.0182		0.45	0.8609	0.45	0.8739
				0.45278	0.0161	177.497	0.0099	0.45556	-0.0182		0.45278	0.8568	0.45278	0.8661
				0.45556	0.0164	177.5	0.0102	0.45833	-0.0182		0.45556	0.8553	0.45556	0.8624
				0.45833	0.0167	177.503	0.0105	0.46111	-0.0186		0.45833	0.8537	0.45833	0.8584
				0.46111	0.017	177.506	0.0108	0.46389	-0.0182		0.46111	0.8528	0.46111	0.8547
				0.46389	0.017	177.508	0.0111	0.46667	-0.0182		0.46389	0.8513	0.46389	0.8525
				0.46667	0.0173	177.511	0.0114	0.46944	-0.0182		0.46667	0.8506	0.46667	0.8491
				0.46944	0.0176	177.514	0.0114	0.47222	-0.0182		0.46944	0.8503	0.46944	0.8451
				0.47222	0.0179	177.517	0.0117	0.475	-0.0182		0.47222	0.8491	0.47222	0.8426
				0.475	0.0179	177.519	0.0117	0.47778	-0.0182		0.475	0.8485	0.475	0.8379
				0.47778	0.0179	177.522	0.0117	0.48056	-0.0182		0.47778	0.8485	0.47778	0.8327
				0.48056	0.0182	177.525	0.012	0.48333	-0.0182		0.48056	0.8479	0.48056	0.828
				0.48333	0.0182	177.528	0.012	0.48611	-0.0182		0.48333	0.8472	0.48333	0.8224
				0.48611	0.0186	177.531	0.0124	0.48889	-0.0182		0.48611	0.8469	0.48611	0.8181
				0.48889	0.0186	177.533	0.0124	0.49167	-0.0182		0.48889	0.8463	0.48889	0.8131
				0.49167	0.0189	177.536	0.0124	0.49444	-0.0182		0.49167	0.846	0.49167	0.8082
				0.49444	0.0192	177.539	0.0124	0.49722	-0.0182		0.49444	0.8457	0.49444	0.8041
				0.49722	0.0192	177.542	0.0124	0.5	-0.0182		0.49722	0.8454	0.49722	0.7989
				0.5	0.0192	177.544	0.0124	0.50278	-0.0182		0.5	0.8444	0.5	0.7939
				0.50278	0.0192	177.547	0.0127	0.50556	-0.0182		0.50278	0.8441	0.50278	0.8224
				0.50556	0.0192	177.55	0.0127	0.50833	-0.0182		0.50556	0.8438	0.50556	0.8268
				0.50833	0.0192	177.553	0.0127	0.51111	-0.0105		0.50833	0.8435	0.50833	0.8212
				0.51111	0.0192	177.556	0.0133	0.51389	0.0058		0.51111	0.8432	0.51111	0.8156
				0.51389	0.0049	177.558	0.0071	0.51667	0.0077		0.51389	0.8426	0.51389	0.8122
				0.51667	-0.0117	177.561	-0.0037	0.51944	0.0086		0.51667	0.8423	0.51667	0.8066
				0.51944	-0.0145	177.564	-0.0049	0.52222	0.0096		0.51944	0.842	0.51944	0.802
				0.52222	-0.0161	177.567	-0.0055	0.525	0.0102		0.52222	0.8423	0.52222	0.797
				0.525	-0.017	177.569	-0.0062	0.52778	0.0111		0.525	0.8417	0.525	0.7936
				0.52778	-0.0173	177.572	-0.0068	0.53056	0.0117		0.52778	0.8417	0.52778	0.7998
				0.53056	-0.0176	177.575	-0.0074	0.53333	0.012		0.53056	0.8413	0.53056	0.8246
				0.53333	-0.0179	177.578	-0.008	0.53611	0.013		0.53333	1.0565	0.53333	1.125
				0.53611	-0.0182	177.581	-0.0086	0.53889	0.0136		0.53611	1.218	0.53611	1.1842
				0.53889	-0.0186	177.583	-0.0089	0.54167	0.0139		0.53889	1.2233	0.53889	1.1907
				0.54167	-0.0186	177.586	-0.0096	0.54444	0.0145		0.54167	1.2273	0.54167	1.196
				0.54444	-0.0189	177.589	-0.0099	0.54722	0.0148		0.54444	1.414	0.54444	1.3833
				0.54722	-0.0189	177.592	-0.0102	0.55	0.0151		0.54722	1.5116	0.54722	1.7788
				0.55	-0.0192	177.594	-0.0105	0.55278	0.0155		0.55	1.6551	0.55	1.9955
				0.55278	-0.0192	177.597	-0.0108	0.55556	0.0158		0.55278	1.9007	0.55278	2.0228
				0.55556	-0.0195	177.6	-0.0111	0.55833	0.0164		0.55556	1.9593	0.55556	2.0352
				0.55833	-0.0195	177.603	-0.0111	0.56111	0.0164		0.55833	1.9655	0.55833	2.0433
				0.56111	-0.0195	177.606	-0.0114	0.56389	0.0167		0.56111	1.9683	0.56111	2.0492
				0.56389	-0.0195	177.608	-0.0117	0.56667	0.017		0.56389	1.9704	0.56389	2.0551
				0.56667	-0.0195	177.611	-0.012	0.56944	0.017		0.56667	1.972	0.56667	2.0597
				0.56944	-0.0198	177.614	-0.012	0.57222	0.0173		0.56944	1.9738	0.56944	2.0641
				0.57222	-0.0198	177.617	-0.012	0.575	0.0173		0.57222	1.9751	0.57222	2.0684
				0.575	-0.0198	177.619	-0.012	0.57778	0.0176		0.575	1.9763	0.575	2.0727
				0.57778	-0.0198	177.622	-0.0127	0.58056	0.0176		0.57778	1.9779	0.57778	2.0777
				0.58056	-0.0201	177.625	-0.0127	0.58333	0.0176		0.58056	1.9788	0.58056	2.082
				0.58333	-0.0201	177.628	-0.013	0.58611	0.0176		0.58333	1.9804	0.58333	2.0861
				0.58611	-0.0201	177.631	-0.013	0.58889	0.0176		0.58611	1.9816	0.58611	2.0889
				0.58889	-0.0201	177.633	-0.013	0.59167	0.0176		0.58889	1.9828	0.58889	2.0938
				0.59167	-0.0207	177.636	-0.013	0.59444	0.0176		0.59167	1.9838	0.59167	2.0997
				0.59444	-0.0207	177.639	-0.013	0.59722	0.0176		0.59444	1.985	0.59444	2.1068
				0.59722	-0.0207	177.642	-0.0133	0.6	0.0179		0.59722	1.9859	0.59722	2.1137
				0.6	-0.0071	177.644	-0.0055	0.60278	0.0179		0.6	1.9872	0.6	2.1196
				0.60278	0.0086	177.647	0.004	0.60556	0.0179		0.60278	1.9887	0.60278	2.1289
				0.60556	0.0105	177.65	0.0052	0.60833	0.0179		0.60556	1.99	0.60556	2.1385
				0.60833	0.012	177.653	0.0062	0.61111	0.0179		0.60833	1.9912	0.60833	2.1456
				0.61111	0.0133	177.656	0.0071	0.61389	0.0179		0.61111	1.9924	0.61111	2.1592
				0.61389	0.0145	177.658	0.0077	0.61667	0.0179		0.61389	1.9937	0.61389	2.1875
				0.61667	0.0155	177.661	0.0083	0.61944	0.0179		0.61667	1.9949	0.61667	2.1902
				0.61944	0.0164	177.664	0.0089	0.62222	0.0179		0.61944	1.9965	0.61944	2.2141
				0.62222	0.0167	177.667	0.0096	0.625	0.0179		0.62222	1.9977	0.62222	2.2023
				0.625	0.0173	177.669	0.0099	0.62778	0.0179		0.625	1.9993	0.625	2.1977
				0.62778	0.0176	177.672	0.0102	0.63056	0.0179		0.62778	2.0008	0.62778	2.2265
				0.63056	0.0179	177.675	0.0105	0.63333	0.0179		0.63056	1.949	0.63056	2.0427
				0.63333	0.0182	177.678	0.0108	0.63611	0.0179		0.63333	1.8105	0.63333	1.8461
				0.63611	0.0182	177.681	0.0111	0.63889	0.0179		0.63611	1.7869	0.63611	1.8136
				0.63889	0.0186	177.683	0.0111	0.64167	0.0179		0.63889	1.7754	0.63889	1.7968
				0.64167	0.0186	177.686	0.0114	0.64444	0.0179		0.64167	1.737	0.64167	1.7227
				0.64444	0.0189	177.689	0.0117	0.64722	0.0179		0.64444	0.8637	0.64444	0.8903
				0.64722	0.0189	177.692	0.0117	0.65	0.0179		0.64722	0.8599	0.64722	0.8823
				0.65	0.0189	177.694	0.0117	0.65278	0.0179		0.65	0.8581	0.65	0.8773
				0.65278	0.0189	177.697	0.012	0.65556	0.0176		0.65278	0.8572	0.65278	0.8733
				0.65556	0.0192	177.7	0.012	0.65833	0.0176		0.65556	0.8556	0.65556	0.8699
				0.65833	0.0192	177.703	0.012	0.66111	0.0179		0.65833	0.8553	0.65833	0.8683
				0.66111	0.0192	177.706	0.0124	0.66389	0.0179		0.66111	0.8544	0.66111	0.8643
				0.66389	0.0195	177.708	0.0124	0.66667	0.0179		0.66389	0.8541	0.66389	0.8612
				0.66667	0.0195	177.711	0.0124	0.66944	0.0176		0.66667	0.8528	0.66667	0.8565
				0.66944	0.0195	177.714	0.0127	0.67222	0.0179		0.66944	0.8519	0.66944	0.8531
				0.67222	0.0198	177.717	0.0127	0.675	0.0176		0.67222	0.8516	0.67222	0.8503
				0.675	0.0198	177.719	0.0127	0.67778	0.0176		0.675	0.8503	0.675	0.8457
				0.67778	0.0198	177.722	0.0127	0.68056	0.0102		0.67778	0.8503	0.67778	0.8423
				0.68056	0.0198	177.725	0.0127	0.68333	-0.0055		0.68056	0.85	0.68056	0.8367
				0.68333	0.0198	177.728	0.0127	0.68611	-0.0068		0.68333	0.8494	0.68333	0.8355
				0.68611	0.0065	177.731	0.0058	0.68889	-0.0077		0.68611	0.8491	0.68611	0.8299
				0.68889	-0.0105	177.733	-0.0037	0.69167	-0.0083		0.68889	0.8482	0.68889	0.8246
				0.69167	-0.013	177.736	-0.0049	0.69444	-0.0089		0.69167	0.8482	0.69167	0.82
				0.69444	-0.0145	177.739	-0.0055	0.69722	-0.0096		0.69444	0.8479	0.69444	0.815
				0.69722	-0.0158	177.742	-0.0062	0.7	-0.0102		0.69722	0.8475	0.69722	0.81
				0.7	-0.0167	177.744	-0.0068	0.70278	-0.0105		0.7	0.8469	0.7	0.8035
				0.70278	-0.0173	177.747	-0.0074	0.70556	-0.0111		0.70278	0.8463	0.70278	0.7998
				0.70556	-0.0179	177.75	-0.008	0.70833	-0.0114		0.70556	0.8466	0.70556	0.8032
				0.70833	-0.0179	177.753	-0.0086	0.71111	-0.012		0.70833	0.8457	0.70833	0.7967
				0.71111	-0.0182	177.756	-0.0089	0.71389	-0.0124		0.71111	0.8457	0.71111	0.8234
				0.71389	-0.0186	177.758	-0.0096	0.71667	-0.013		0.71389	0.8457	0.71389	0.8187
				0.71667	-0.0186	177.761	-0.0099	0.71944	-0.0136		0.71667	0.8454	0.71667	0.8156
				0.71944	-0.0189	177.764	-0.0102	0.72222	-0.0139		0.71944	0.8454	0.71944	0.8138
				0.72222	-0.0189	177.767	-0.0105	0.725	-0.0142		0.72222	0.8451	0.72222	0.81
				0.725	-0.0192	177.769	-0.0108	0.72778	-0.0148		0.725	0.8444	0.725	0.8069
				0.72778	-0.0192	177.772	-0.0111	0.73056	-0.0151		0.72778	1.103	0.72778	1.125
				0.73056	-0.0192	177.775	-0.0114	0.73333	-0.0155		0.73056	1.2174	0.73056	1.1836
				0.73333	-0.0195	177.778	-0.0114	0.73611	-0.0158		0.73333	1.2227	0.73333	1.1907
				0.73611	-0.0195	177.781	-0.0117	0.73889	-0.0161		0.73611	1.2267	0.73611	1.196
				0.73889	-0.0195	177.783	-0.012	0.74167	-0.0164		0.73889	1.4146	0.73889	1.3829
				0.74167	-0.0195	177.786	-0.012	0.74444	-0.0167		0.74167	1.5088	0.74167	1.7931
				0.74444	-0.0198	177.789	-0.012	0.74722	-0.017		0.74444	1.6483	0.74444	2.0021
				0.74722	-0.0198	177.792	-0.0127	0.75	-0.017		0.74722	1.8942	0.74722	2.0238
				0.75	-0.0198	177.794	-0.0127	0.75278	-0.0173		0.75	1.9583	0.75	2.0359
				0.75278	-0.0198	177.797	-0.0127	0.75556	-0.0176		0.75278	1.9652	0.75278	2.0436
				0.75556	-0.0198	177.8	-0.013	0.75833	-0.0176		0.75556	1.968	0.75556	2.0498
				0.75833	-0.0201	177.803	-0.013	0.76111	-0.0179		0.75833	1.9701	0.75833	2.0554
				0.76111	-0.0201	177.806	-0.013	0.76389	-0.0179		0.76111	1.9717	0.76111	2.06
				0.76389	-0.0201	177.808	-0.013	0.76667	-0.0179		0.76389	1.9735	0.76389	2.0641
				0.76667	-0.0201	177.811	-0.013	0.76944	-0.0182		0.76667	1.9748	0.76667	2.0687
				0.76944	-0.0207	177.814	-0.0133	0.77222	-0.0182		0.76944	1.976	0.76944	2.0727
				0.77222	-0.0068	177.817	-0.0055	0.775	-0.0182		0.77222	1.9773	0.77222	2.0771
				0.775	0.0089	177.819	0.004	0.77778	-0.0182		0.775	1.9785	0.775	2.0811
				0.77778	0.0108	177.822	0.0055	0.78056	-0.0182		0.77778	1.9797	0.77778	2.0842
				0.78056	0.012	177.825	0.0062	0.78333	-0.0186		0.78056	1.981	0.78056	2.0873
				0.78333	0.0136	177.828	0.0071	0.78611	-0.0182		0.78333	1.9822	0.78333	2.0913
				0.78611	0.0148	177.831	0.0077	0.78889	-0.0186		0.78611	1.9835	0.78611	2.0972
				0.78889	0.0158	177.833	0.0083	0.79167	-0.0186		0.78889	1.9847	0.78889	2.1034
				0.79167	0.0164	177.836	0.0089	0.79444	-0.0186		0.79167	1.9856	0.79167	2.1065
				0.79444	0.017	177.839	0.0096	0.79722	-0.0186		0.79444	1.9869	0.79444	2.1137
				0.79722	0.0176	177.842	0.0099	0.8	-0.0186		0.79722	1.9884	0.79722	2.1211
				0.8	0.0179	177.844	0.0102	0.80278	-0.0186		0.8	1.9897	0.8	2.1233
				0.80278	0.0179	177.847	0.0105	0.80556	-0.0182		0.80278	1.9909	0.80278	2.1298
				0.80556	0.0182	177.85	0.0108	0.80833	-0.0182		0.80556	1.9918	0.80556	2.1406
				0.80833	0.0186	177.853	0.0111	0.81111	-0.0182		0.80833	1.9931	0.80833	2.1555
				0.81111	0.0186	177.856	0.0114	0.81389	-0.0182		0.81111	1.9946	0.81111	2.1642
				0.81389	0.0186	177.858	0.0114	0.81667	-0.0182		0.81389	1.9962	0.81389	2.1785
				0.81667	0.0186	177.861	0.0117	0.81944	-0.0186		0.81667	1.9977	0.81667	2.1856
				0.81944	0.0189	177.864	0.0117	0.82222	-0.0182		0.81944	1.999	0.81944	2.1937
				0.82222	0.0189	177.867	0.012	0.825	-0.0182		0.82222	2.0005	0.82222	2.2209
				0.825	0.0189	177.869	0.012	0.82778	-0.0182		0.825	1.9469	0.825	2.0386
				0.82778	0.0192	177.872	0.012	0.83056	-0.0182		0.82778	1.8111	0.82778	1.8452
				0.83056	0.0192	177.875	0.012	0.83333	-0.0182		0.83056	1.7875	0.83056	1.812
				0.83333	0.0192	177.878	0.012	0.83611	-0.0182		0.83333	1.7757	0.83333	1.795
				0.83611	0.0192	177.881	0.0124	0.83889	-0.0182		0.83611	1.7376	0.83611	1.7268
				0.83889	0.0192	177.883	0.0124	0.84167	-0.0179		0.83889	0.8665	0.83889	0.8996
				0.84167	0.0195	177.886	0.0124	0.84444	-0.0179		0.84167	0.8637	0.84167	0.8919
				0.84444	0.0195	177.889	0.0124	0.84722	-0.0179		0.84444	0.8621	0.84444	0.8882
				0.84722	0.0195	177.892	0.0127	0.85	-0.0105		0.84722	0.8609	0.84722	0.8854
				0.85	0.0195	177.894	0.0127	0.85278	0.0055		0.85	0.859	0.85	0.8804
				0.85278	0.0195	177.897	0.0127	0.85556	0.0071		0.85278	0.8584	0.85278	0.8776
				0.85556	0.0198	177.9	0.0133	0.85833	0.008		0.85556	0.8575	0.85556	0.8742
				0.85833	0.0052	177.903	0.0058	0.86111	0.0089		0.85833	0.8568	0.85833	0.8714
				0.86111	-0.0108	177.906	-0.0037	0.86389	0.0096		0.86111	0.8559	0.86111	0.8671
				0.86389	-0.013	177.908	-0.0049	0.86667	0.0105		0.86389	0.8556	0.86389	0.863
				0.86667	-0.0145	177.911	-0.0055	0.86944	0.0111		0.86667	0.855	0.86667	0.859
				0.86944	-0.0158	177.914	-0.0062	0.87222	0.0117		0.86944	0.8547	0.86944	0.8565
				0.87222	-0.0167	177.917	-0.0068	0.875	0.012		0.87222	0.8537	0.87222	0.8516
				0.875	-0.0173	177.919	-0.0074	0.87778	0.013		0.875	0.8534	0.875	0.8479
				0.87778	-0.0176	177.922	-0.008	0.88056	0.0136		0.87778	0.8528	0.87778	0.8435
				0.88056	-0.0179	177.925	-0.0086	0.88333	0.0139		0.88056	0.8528	0.88056	0.8379
				0.88333	-0.0182	177.928	-0.0093	0.88611	0.0145		0.88333	0.8516	0.88333	0.8327
				0.88611	-0.0186	177.931	-0.0096	0.88889	0.0148		0.88611	0.8516	0.88611	0.8277
				0.88889	-0.0186	177.933	-0.0099	0.89167	0.0155		0.88889	0.8513	0.88889	0.8308
				0.89167	-0.0189	177.936	-0.0102	0.89444	0.0158		0.89167	0.8506	0.89167	0.8265
				0.89444	-0.0189	177.939	-0.0105	0.89722	0.0161		0.89444	0.85	0.89444	0.8234
				0.89722	-0.0192	177.942	-0.0108	0.9	0.0164		0.89722	0.8497	0.89722	0.8348
				0.9	-0.0192	177.944	-0.0111	0.90278	0.0167		0.9	0.85	0.9	0.8299
				0.90278	-0.0192	177.947	-0.0114	0.90556	0.017		0.90278	0.8494	0.90278	0.8274
				0.90556	-0.0195	177.95	-0.0114	0.90833	0.0173		0.90556	0.8488	0.90556	0.8252
				0.90833	-0.0195	177.953	-0.0117	0.91111	0.0176		0.90833	0.8485	0.90833	0.8231
				0.91111	-0.0195	177.956	-0.012	0.91389	0.0176		0.91111	0.8485	0.91111	0.8206
				0.91389	-0.0195	177.958	-0.012	0.91667	0.0179		0.91389	0.8482	0.91389	0.8178
				0.91667	-0.0198	177.961	-0.0127	0.91944	0.0179		0.91667	0.8482	0.91667	0.8153
				0.91944	-0.0198	177.964	-0.0127	0.92222	0.0179		0.91944	0.8479	0.91944	0.8125
				0.92222	-0.0198	177.967	-0.0127	0.925	0.0179		0.92222	1.0903	0.92222	1.0562
				0.925	-0.0198	177.969	-0.013	0.92778	0.0179		0.925	1.2171	0.925	1.1827
				0.92778	-0.0201	177.972	-0.013	0.93056	0.0179		0.92778	1.2224	0.92778	1.1895
				0.93056	-0.0201	177.975	-0.013	0.93333	0.0179		0.93056	1.2264	0.93056	1.1951
				0.93333	-0.0201	177.978	-0.013	0.93611	0.0179		0.93333	1.4143	0.93333	1.386
				0.93611	-0.0201	177.981	-0.013	0.93889	0.0179		0.93611	1.5085	0.93611	1.839
				0.93889	-0.0207	177.983	-0.0133	0.94167	0.0179		0.93889	1.6489	0.93889	2.0005
				0.94167	-0.0207	177.986	-0.0133	0.94444	0.0179		0.94167	1.8957	0.94167	2.0259
				0.94444	-0.0089	177.989	-0.0068	0.94722	0.0179		0.94444	1.958	0.94444	2.038
				0.94722	0.008	177.992	0.004	0.95	0.0179		0.94722	1.9645	0.94722	2.0464
				0.95	0.0102	177.994	0.0055	0.95278	0.0179		0.95	1.9673	0.95	2.0526
				0.95278	0.0114	177.997	0.0062	0.95556	0.0179		0.95278	1.9695	0.95278	2.0579
				0.95556	0.0127	178	0.0071	0.95833	0.0179		0.95556	1.9711	0.95556	2.0631
				0.95833	0.0139	178.003	0.0077	0.96111	0.0179		0.95833	1.9729	0.95833	2.0681
				0.96111	0.0148	178.006	0.0083	0.96389	0.0179		0.96111	1.9742	0.96111	2.0731
				0.96389	0.0158	178.008	0.0089	0.96667	0.0179		0.96389	1.9757	0.96389	2.0762
				0.96667	0.0164	178.011	0.0096	0.96944	0.0179		0.96667	1.9769	0.96667	2.0805
				0.96944	0.0167	178.014	0.0099	0.97222	0.0176		0.96944	1.9782	0.96944	2.0851
				0.97222	0.017	178.017	0.0102	0.975	0.0176		0.97222	1.9794	0.97222	2.0889
				0.975	0.0173	178.019	0.0105	0.97778	0.0176		0.975	1.9807	0.975	2.0926
				0.97778	0.0176	178.022	0.0108	0.98056	0.0176		0.97778	1.9819	0.97778	2.0972
				0.98056	0.0173	178.025	0.0111	0.98333	0.0176		0.98056	1.9828	0.98056	2.1022
				0.98333	0.017	178.028	0.0111	0.98611	0.0176		0.98333	1.9844	0.98333	2.1044
				0.98611	0.0164	178.031	0.0114	0.98889	0.0176		0.98611	1.9853	0.98611	2.1096
				0.98889	0.0158	178.033	0.0117	0.99167	0.0176		0.98889	1.9866	0.98889	2.1149
				0.99167	0.0155	178.036	0.0117	0.99444	0.0176		0.99167	1.9878	0.99167	2.1211
				0.99444	0.0151	178.039	0.012	0.99722	0.0176		0.99444	1.9893	0.99444	2.1248
				0.99722	0.0148	178.042	0.012	1	0.0176		0.99722	1.9906	0.99722	2.1329
				1	0.0145	178.044	0.012	1.00278	0.0173		1	1.9918	1	2.14
				1.00278	0.0142	178.047	0.0124	1.00556	0.0173		1.00278	1.9931	1.00278	2.1512
				1.00556	0.0142	178.05	0.0124	1.00833	0.0176		1.00556	1.9946	1.00556	2.1626
				1.00833	0.0139	178.053	0.0124	1.01111	0.0173		1.00833	1.9955	1.00833	2.1803
				1.01111	0.0139	178.056	0.0124	1.01389	0.0173		1.01111	1.9974	1.01111	2.1992
				1.01389	0.0139	178.058	0.0124	1.01667	0.0173		1.01389	1.999	1.01389	2.2119
				1.01667	0.0139	178.061	0.0124	1.01944	0.0099		1.01667	2.0002	1.01667	2.2147
				1.01944	0.0139	178.064	0.0127	1.02222	-0.0046		1.01944	1.9509	1.01944	2.0337
				1.02222	0.0139	178.067	0.0127	1.025	-0.0062		1.02222	1.8114	1.02222	1.8486
				1.025	0.0136	178.069	0.0127	1.02778	-0.0071		1.025	1.7878	1.025	1.8142
				1.02778	0.0142	178.072	0.0133	1.03056	-0.0077		1.02778	1.7761	1.02778	1.7968
				1.03056	-0.0009	178.075	0.0052	1.03333	-0.0083		1.03056	1.7376	1.03056	1.7069
				1.03333	-0.0142	178.078	-0.0037	1.03611	-0.0089		1.03333	0.8708	1.03333	0.9015
				1.03611	-0.0164	178.081	-0.0049	1.03889	-0.0093		1.03611	0.8668	1.03611	0.8947
				1.03889	-0.0173	178.083	-0.0055	1.04167	-0.0099		1.03889	0.8646	1.03889	0.8913
				1.04167	-0.0179	178.086	-0.0065	1.04444	-0.0105		1.04167	0.8634	1.04167	0.8866
				1.04444	-0.0182	178.089	-0.0071	1.04722	-0.0108		1.04444	0.8627	1.04444	0.882
				1.04722	-0.0186	178.092	-0.0077	1.05	-0.0114		1.04722	0.8618	1.04722	0.8789
				1.05	-0.0189	178.094	-0.0083	1.05278	-0.0117		1.05	0.8609	1.05	0.8754
				1.05278	-0.0189	178.097	-0.0086	1.05556	-0.012		1.05278	0.8596	1.05278	0.8711
				1.05556	-0.0192	178.1	-0.0093	1.05833	-0.0124		1.05556	0.8587	1.05556	0.8677
				1.05833	-0.0195	178.103	-0.0096	1.06111	-0.0133		1.05833	0.8584	1.05833	0.8621
				1.06111	-0.0195	178.106	-0.0099	1.06389	-0.0136		1.06111	0.8575	1.06111	0.8581
				1.06389	-0.0195	178.108	-0.0105	1.06667	-0.0139		1.06389	0.8568	1.06389	0.8599
				1.06667	-0.0198	178.111	-0.0108	1.06944	-0.0142		1.06667	0.8568	1.06667	0.8541
				1.06944	-0.0198	178.114	-0.0108	1.07222	-0.0145		1.06944	0.8559	1.06944	0.8491
				1.07222	-0.0201	178.117	-0.0111	1.075	-0.0151		1.07222	0.8556	1.07222	0.8457
				1.075	-0.0201	178.119	-0.0114	1.07778	-0.0155		1.075	0.855	1.075	0.8404
				1.07778	-0.0201	178.122	-0.0117	1.08056	-0.0158		1.07778	0.855	1.07778	0.837
				1.08056	-0.0207	178.125	-0.0117	1.08333	-0.0161		1.08056	0.8544	1.08056	0.8336
				1.08333	-0.0207	178.128	-0.012	1.08611	-0.0164		1.08333	0.8541	1.08333	0.842
				1.08611	-0.0207	178.131	-0.012	1.08889	-0.0167		1.08611	0.8534	1.08611	0.8364
				1.08889	-0.021	178.133	-0.0127	1.09167	-0.017		1.08889	0.8531	1.08889	0.8308
				1.09167	-0.021	178.136	-0.0127	1.09444	-0.017		1.09167	0.8528	1.09167	0.8277
				1.09444	-0.021	178.139	-0.0127	1.09722	-0.0173		1.09444	0.8528	1.09444	0.8246
				1.09722	-0.021	178.142	-0.013	1.1	-0.0176		1.09722	0.8519	1.09722	0.824
				1.1	-0.0213	178.144	-0.013	1.10278	-0.0179		1.1	0.8516	1.1	0.8451
				1.10278	-0.0213	178.147	-0.013	1.10556	-0.0179		1.10278	0.8516	1.10278	0.8373
				1.10556	-0.0213	178.15	-0.013	1.10833	-0.0182		1.10556	0.851	1.10556	0.8345
				1.10833	-0.0213	178.153	-0.0133	1.11111	-0.0182		1.10833	0.8506	1.10833	0.8324
				1.11111	-0.0213	178.156	-0.0133	1.11389	-0.0182		1.11111	0.8506	1.11111	0.8296
				1.11389	-0.0217	178.158	-0.0133	1.11667	-0.0182		1.11389	0.8503	1.11389	0.8258
				1.11667	-0.0089	178.161	-0.0062	1.11944	-0.0186		1.11667	1.0897	1.11667	1.0887
				1.11944	0.0018	178.164	0.004	1.12222	-0.0186		1.11944	1.2165	1.11944	1.1827
				1.12222	0.0034	178.167	0.0055	1.125	-0.0186		1.12222	1.2211	1.12222	1.1895
				1.125	0.0052	178.169	0.0062	1.12778	-0.0186		1.125	1.2255	1.125	1.1951
				1.12778	0.0068	178.172	0.0071	1.13056	-0.0186		1.12778	1.4115	1.12778	1.3839
				1.13056	0.0077	178.175	0.0077	1.13333	-0.0186		1.13056	1.5054	1.13056	1.8346
				1.13333	0.0083	178.178	0.0083	1.13611	-0.0186		1.13333	1.6409	1.13333	2.0014
				1.13611	0.0093	178.181	0.0089	1.13889	-0.0186		1.13611	1.8911	1.13611	2.0259
				1.13889	0.0102	178.183	0.0096	1.14167	-0.0186		1.13889	1.9574	1.13889	2.0386
				1.14167	0.0108	178.186	0.0099	1.14444	-0.0186		1.14167	1.9639	1.14167	2.0464
				1.14444	0.0111	178.189	0.0102	1.14722	-0.0186		1.14444	1.967	1.14444	2.0523
				1.14722	0.0114	178.192	0.0105	1.15	-0.0186		1.14722	1.9689	1.14722	2.0576
				1.15	0.0117	178.194	0.0108	1.15278	-0.0182		1.15	1.9707	1.15	2.0631
				1.15278	0.0117	178.197	0.0111	1.15556	-0.0182		1.15278	1.9726	1.15278	2.0675
				1.15556	0.012	178.2	0.0111	1.15833	-0.0182		1.15556	1.9742	1.15556	2.0709
				1.15833	0.012	178.203	0.0114	1.16111	-0.0182		1.15833	1.9754	1.15833	2.0752
				1.16111	0.012	178.206	0.0117	1.16389	-0.0182		1.16111	1.9766	1.16111	2.0805
				1.16389	0.012	178.208	0.0117	1.16667	-0.0182		1.16389	1.9779	1.16389	2.0858
				1.16667	0.012	178.211	0.0117	1.16944	-0.0182		1.16667	1.9791	1.16667	2.0901
				1.16944	0.012	178.214	0.012	1.17222	-0.0179		1.16944	1.9804	1.16944	2.0941
				1.17222	0.0124	178.217	0.012	1.175	-0.0179		1.17222	1.9816	1.17222	2.0982
				1.175	0.0124	178.219	0.012	1.17778	-0.0179		1.175	1.9828	1.175	2.1022
				1.17778	0.0124	178.222	0.0124	1.18056	-0.0179		1.17778	1.9841	1.17778	2.1059
				1.18056	0.0127	178.225	0.0124	1.18333	-0.0179		1.18056	1.9853	1.18056	2.1115
				1.18333	0.0139	178.228	0.0124	1.18611	-0.0179		1.18333	1.9862	1.18333	2.1158
				1.18611	0.0142	178.231	0.0124	1.18889	-0.0096		1.18611	1.9875	1.18611	2.1199
				1.18889	0.0139	178.233	0.0127	1.19167	0.0052		1.18889	1.989	1.18889	2.1236
				1.19167	0.0136	178.236	0.0127	1.19444	0.0068		1.19167	1.9903	1.19167	2.1261
				1.19444	0.0139	178.239	0.0127	1.19722	0.0077		1.19444	1.9915	1.19444	2.1301
				1.19722	0.0145	178.242	0.0127	1.2	0.0086		1.19722	1.9928	1.19722	2.1366
				1.2	0.0145	178.244	0.0133	1.20278	0.0093		1.2	1.9943	1.2	2.1484
				1.20278	-0.0024	178.247	0.0049	1.20556	0.0099		1.20278	1.9955	1.20278	2.1577
				1.20556	-0.0158	178.25	-0.0037	1.20833	0.0105		1.20556	1.9974	1.20556	2.1757
				1.20833	-0.017	178.253	-0.0049	1.21111	0.0111		1.20833	1.9986	1.20833	2.1921
				1.21111	-0.0176	178.256	-0.0058	1.21389	0.0117		1.21111	2.0002	1.21111	2.2098
				1.21389	-0.0179	178.258	-0.0065	1.21667	0.0127		1.21389	1.9562	1.21389	2.0566
				1.21667	-0.0182	178.261	-0.0071	1.21944	0.013		1.21667	1.8111	1.21667	1.8483
				1.21944	-0.0182	178.264	-0.0077	1.22222	0.0136		1.21944	1.7875	1.21944	1.8148
				1.22222	-0.0189	178.267	-0.0083	1.225	0.0139		1.22222	1.7761	1.22222	1.7971
				1.225	-0.0192	178.269	-0.0086	1.22778	0.0145		1.225	1.737	1.225	1.701
				1.22778	-0.0192	178.272	-0.0093	1.23056	0.0148		1.22778	0.8739	1.22778	0.9024
				1.23056	-0.0195	178.275	-0.0096	1.23333	0.0155		1.23056	0.8696	1.23056	0.8987
				1.23333	-0.0195	178.278	-0.0102	1.23611	0.0158		1.23333	0.8686	1.23333	0.8922
				1.23611	-0.0195	178.281	-0.0105	1.23889	0.0161		1.23611	0.8665	1.23611	0.8882
				1.23889	-0.0195	178.283	-0.0108	1.24167	0.0164		1.23889	0.8652	1.23889	0.8841
				1.24167	-0.0198	178.286	-0.0111	1.24444	0.0167		1.24167	0.8643	1.24167	0.8844
				1.24444	-0.0198	178.289	-0.0111	1.24722	0.0173		1.24444	0.8634	1.24444	0.8813
				1.24722	-0.0201	178.292	-0.0114	1.25	0.0176		1.24722	0.863	1.24722	0.8761
				1.25	-0.0201	178.294	-0.0117	1.25278	0.0176		1.25	0.8621	1.25	0.8754
				1.25278	-0.0201	178.297	-0.0117	1.25556	0.0179		1.25278	0.8618	1.25278	0.8708
				1.25556	-0.0207	178.3	-0.012	1.25833	0.0179		1.25556	0.8609	1.25556	0.8661
				1.25833	-0.0207	178.303	-0.012	1.26111	0.0179		1.25833	0.8606	1.25833	0.8618
				1.26111	-0.0207	178.306	-0.0127	1.26389	0.0182		1.26111	0.8596	1.26111	0.8578
				1.26389	-0.0207	178.308	-0.0127	1.26667	0.0182		1.26389	0.859	1.26389	0.855
				1.26667	-0.021	178.311	-0.0127	1.26944	0.0182		1.26667	0.8587	1.26667	0.8475
				1.26944	-0.021	178.314	-0.013	1.27222	0.0182		1.26944	0.8581	1.26944	0.8426
				1.27222	-0.021	178.317	-0.013	1.275	0.0179		1.27222	0.8575	1.27222	0.8379
				1.275	-0.021	178.319	-0.013	1.27778	0.0179		1.275	0.8572	1.275	0.832
				1.27778	-0.021	178.322	-0.013	1.28056	0.0179		1.27778	0.8575	1.27778	0.828
				1.28056	-0.0213	178.325	-0.013	1.28333	0.0179		1.28056	0.8565	1.28056	0.8227
				1.28333	-0.0213	178.328	-0.0133	1.28611	0.0179		1.28333	0.8562	1.28333	0.819
				1.28611	-0.0213	178.331	-0.0133	1.28889	0.0179		1.28611	0.8559	1.28611	0.8575
				1.28889	-0.0105	178.333	-0.0065	1.29167	0.0179		1.28889	0.8556	1.28889	0.8444
				1.29167	0.0027	178.336	0.004	1.29444	0.0179		1.29167	0.8553	1.29167	0.8395
				1.29444	0.0046	178.339	0.0052	1.29722	0.0179		1.29444	0.8547	1.29444	0.8364
				1.29722	0.0058	178.342	0.0062	1.3	0.0179		1.29722	0.8544	1.29722	0.8345
				1.3	0.0068	178.344	0.0071	1.30278	0.0179		1.3	0.8541	1.3	0.8339
				1.30278	0.0074	178.347	0.0077	1.30556	0.0176		1.30278	0.8537	1.30278	0.8308
				1.30556	0.0083	178.35	0.0083	1.30833	0.0176		1.30556	0.8537	1.30556	0.8386
				1.30833	0.0089	178.353	0.0089	1.31111	0.0176		1.30833	0.8537	1.30833	0.8364
				1.31111	0.0096	178.356	0.0096	1.31389	0.0176		1.31111	1.0909	1.31111	1.0748
				1.31389	0.0096	178.358	0.0099	1.31667	0.0176		1.31389	1.2162	1.31389	1.1817
				1.31667	0.0099	178.361	0.0102	1.31944	0.0173		1.31667	1.2208	1.31667	1.1892
				1.31944	0.0105	178.364	0.0108	1.32222	0.0176		1.31944	1.2251	1.31944	1.1945
				1.32222	0.0108	178.367	0.0108	1.325	0.0173		1.32222	1.4074	1.32222	1.3755
				1.325	0.0111	178.369	0.0111	1.32778	0.0173		1.325	1.5063	1.325	1.7894
				1.32778	0.0111	178.372	0.0114	1.33056	0.0173		1.32778	1.6443	1.32778	2.0117
				1.33056	0.0111	178.375	0.0114	1.33333	0.0173		1.33056	1.8923	1.33056	2.0328
				1.33333	0.0111	178.378	0.0117	1.33611	0.0173		1.33333	1.9571	1.33333	2.0439
				1.33611	0.0111	178.381	0.0117	1.33889	0.0173		1.33611	1.9636	1.33611	2.051
				1.33889	0.0114	178.383	0.012	1.34167	0.0173		1.33889	1.9667	1.33889	2.0566
				1.34167	0.0114	178.386	0.012	1.34444	0.0173		1.34167	1.9689	1.34167	2.0619
				1.34444	0.0114	178.389	0.012	1.34722	0.0173		1.34444	1.9704	1.34444	2.0665
				1.34722	0.0114	178.392	0.0124	1.35	0.0173		1.34722	1.9717	1.34722	2.0715
				1.35	0.0114	178.394	0.0124	1.35278	0.017		1.35	1.9735	1.35	2.0752
				1.35278	0.0117	178.397	0.0124	1.35556	0.017		1.35278	1.9748	1.35278	2.0805
				1.35556	0.012	178.4	0.0124	1.35833	0.0096		1.35556	1.976	1.35556	2.0851
				1.35833	0.012	178.403	0.0124	1.36111	-0.0043		1.35833	1.9773	1.35833	2.0898
				1.36111	0.0124	178.406	0.0127	1.36389	-0.0058		1.36111	1.9788	1.36111	2.0944
				1.36389	0.012	178.408	0.0127	1.36667	-0.0065		1.36389	1.9797	1.36389	2.0957
				1.36667	0.012	178.411	0.0127	1.36944	-0.0071		1.36667	1.9813	1.36667	2.0997
				1.36944	0.0124	178.414	0.0127	1.37222	-0.008		1.36944	1.9825	1.36944	2.1022
				1.37222	0.0124	178.417	0.0127	1.375	-0.0083		1.37222	1.9838	1.37222	2.1062
				1.375	-0.0024	178.419	0.0065	1.37778	-0.0089		1.375	1.9847	1.375	2.1109
				1.37778	-0.0161	178.422	-0.0037	1.38056	-0.0096		1.37778	1.9859	1.37778	2.114
				1.38056	-0.017	178.425	-0.0049	1.38333	-0.0099		1.38056	1.9872	1.38056	2.1205
				1.38333	-0.0176	178.428	-0.0058	1.38611	-0.0102		1.38333	1.9887	1.38333	2.1261
				1.38611	-0.0179	178.431	-0.0065	1.38889	-0.0108		1.38611	1.99	1.38611	2.1307
				1.38889	-0.0182	178.433	-0.0071	1.39167	-0.0111		1.38889	1.9912	1.38889	2.136
				1.39167	-0.0186	178.436	-0.0077	1.39444	-0.0114		1.39167	1.9928	1.39167	2.1413
				1.39444	-0.0189	178.439	-0.0083	1.39722	-0.012		1.39444	1.9937	1.39444	2.1499
				1.39722	-0.0189	178.442	-0.0086	1.4	-0.0124		1.39722	1.9955	1.39722	2.1586
				1.4	-0.0192	178.444	-0.0093	1.40278	-0.013		1.4	1.9971	1.4	2.1757
				1.40278	-0.0195	178.447	-0.0096	1.40556	-0.0136		1.40278	1.9986	1.40278	2.1946
				1.40556	-0.0195	178.45	-0.0099	1.40833	-0.0139		1.40556	1.9999	1.40556	2.2076
				1.40833	-0.0198	178.453	-0.0105	1.41111	-0.0142		1.40833	1.9453	1.40833	2.0408
				1.41111	-0.0198	178.456	-0.0108	1.41389	-0.0145		1.41111	1.8114	1.41111	1.8486
				1.41389	-0.0198	178.458	-0.0111	1.41667	-0.0148		1.41389	1.7878	1.41389	1.8145
				1.41667	-0.0198	178.461	-0.0111	1.41944	-0.0151		1.41667	1.7761	1.41667	1.7971
				1.41944	-0.0201	178.464	-0.0114	1.42222	-0.0155		1.41944	1.7382	1.41944	1.7206
				1.42222	-0.0201	178.467	-0.0117	1.425	-0.0158		1.42222	0.8767	1.42222	0.912
				1.425	-0.0201	178.469	-0.0117	1.42778	-0.0161		1.425	0.873	1.425	0.9049
				1.42778	-0.0207	178.472	-0.012	1.43056	-0.0164		1.42778	0.8711	1.42778	0.9002
				1.43056	-0.0207	178.475	-0.012	1.43333	-0.0167		1.43056	0.8692	1.43056	0.895
				1.43333	-0.0207	178.478	-0.0127	1.43611	-0.017		1.43333	0.868	1.43333	0.8922
				1.43611	-0.021	178.481	-0.0127	1.43889	-0.0173		1.43611	0.8677	1.43611	0.8872
				1.43889	-0.021	178.483	-0.0127	1.44167	-0.0176		1.43889	0.8665	1.43889	0.8838
				1.44167	-0.021	178.486	-0.013	1.44444	-0.0176		1.44167	0.8658	1.44167	0.8804
				1.44444	-0.0213	178.489	-0.013	1.44722	-0.0179		1.44444	0.8649	1.44444	0.8748
				1.44722	-0.021	178.492	-0.013	1.45	-0.0179		1.44722	0.864	1.44722	0.8714
				1.45	-0.0213	178.494	-0.013	1.45278	-0.0182		1.45	0.8637	1.45	0.8699
				1.45278	-0.0213	178.497	-0.0133	1.45556	-0.0182		1.45278	0.8634	1.45278	0.8665
				1.45556	-0.0213	178.5	-0.0133	1.45833	-0.0182		1.45556	0.8627	1.45556	0.8615
				1.45833	-0.0217	178.503	-0.0133	1.46111	-0.0186		1.45833	0.8621	1.45833	0.8575
				1.46111	-0.0089	178.506	-0.0055	1.46389	-0.0186		1.46111	0.8615	1.46111	0.8513
				1.46389	0.0018	178.508	0.004	1.46667	-0.0186		1.46389	0.8609	1.46389	0.8454
				1.46667	0.0034	178.511	0.0052	1.46944	-0.0186		1.46667	0.8609	1.46667	0.8401
				1.46944	0.0046	178.514	0.0062	1.47222	-0.0186		1.46944	0.8599	1.46944	0.8373
				1.47222	0.0058	178.517	0.0071	1.475	-0.0186		1.47222	0.8596	1.47222	0.8358
				1.475	0.0068	178.519	0.0077	1.47778	-0.0186		1.475	0.859	1.475	0.8302
				1.47778	0.0074	178.522	0.0083	1.48056	-0.0186		1.47778	0.8584	1.47778	0.85
				1.48056	0.008	178.525	0.0089	1.48333	-0.0186		1.48056	0.8581	1.48056	0.8469
				1.48333	0.0086	178.528	0.0093	1.48611	-0.0186		1.48333	0.8578	1.48333	0.8429
				1.48611	0.0089	178.531	0.0099	1.48889	-0.0186		1.48611	0.8575	1.48611	0.8382
				1.48889	0.0096	178.533	0.0102	1.49167	-0.0182		1.48889	0.8572	1.48889	0.8355
				1.49167	0.0096	178.536	0.0105	1.49444	-0.0182		1.49167	0.8568	1.49167	0.8327
				1.49444	0.0099	178.539	0.0108	1.49722	-0.0182		1.49444	0.8565	1.49444	0.8308
				1.49722	0.0102	178.542	0.0111	1.5	-0.0182		1.49722	0.8562	1.49722	0.8544
				1.5	0.0102	178.544	0.0114	1.50278	-0.0182		1.5	0.8559	1.5	0.842
				1.50278	0.0102	178.547	0.0114	1.50556	-0.0182		1.50278	0.8559	1.50278	0.8386
				1.50556	0.0102	178.55	0.0117	1.50833	-0.0179		1.50556	1.1027	1.50556	1.0921
				1.50833	0.0105	178.553	0.0117	1.51111	-0.0179		1.50833	1.2155	1.50833	1.1814
				1.51111	0.0105	178.556	0.012	1.51389	-0.0179		1.51111	1.2202	1.51111	1.1886
				1.51389	0.0105	178.558	0.012	1.51667	-0.0179		1.51389	1.2245	1.51389	1.1941
				1.51667	0.0102	178.561	0.012	1.51944	-0.0179		1.51667	1.3693	1.51667	1.3671
				1.51944	0.0102	178.564	0.012	1.52222	-0.0179		1.51944	1.5032	1.51944	1.8188
				1.52222	0.0105	178.567	0.0124	1.525	-0.0179		1.52222	1.6384	1.52222	2.0132
				1.525	0.0105	178.569	0.0124	1.52778	-0.0096		1.525	1.8901	1.525	2.0343
				1.52778	0.0105	178.572	0.0124	1.53056	0.0052		1.52778	1.9562	1.52778	2.0464
				1.53056	0.0111	178.575	0.0124	1.53333	0.0065		1.53056	1.963	1.53056	2.0526
				1.53333	0.0108	178.578	0.0127	1.53611	0.0077		1.53333	1.9664	1.53333	2.0569
				1.53611	0.0108	178.581	0.0127	1.53889	0.0083		1.53611	1.9683	1.53611	2.0625
				1.53889	0.0111	178.583	0.0127	1.54167	0.0089		1.53889	1.9701	1.53889	2.0675
				1.54167	0.0114	178.586	0.0127	1.54444	0.0099		1.54167	1.9717	1.54167	2.0721
				1.54444	0.0111	178.589	0.0127	1.54722	0.0102		1.54444	1.9735	1.54444	2.0765
				1.54722	-0.0065	178.592	0.0049	1.55	0.0108		1.54722	1.9748	1.54722	2.0808
				1.55	-0.0161	178.594	-0.0037	1.55278	0.0114		1.55	1.976	1.55	2.0855
				1.55278	-0.017	178.597	-0.0049	1.55556	0.0117		1.55278	1.9773	1.55278	2.0886
				1.55556	-0.0176	178.6	-0.0058	1.55833	0.0127		1.55556	1.9785	1.55556	2.0935
				1.55833	-0.0179	178.603	-0.0065	1.56111	0.0133		1.55833	1.9797	1.55833	2.0979
				1.56111	-0.0186	178.606	-0.0071	1.56389	0.0136		1.56111	1.981	1.56111	2.1028
				1.56389	-0.0186	178.608	-0.0077	1.56667	0.0142		1.56389	1.9822	1.56389	2.1072
				1.56667	-0.0189	178.611	-0.0083	1.56944	0.0145		1.56667	1.9835	1.56667	2.1118
				1.56944	-0.0192	178.614	-0.0089	1.57222	0.0148		1.56944	1.9847	1.56944	2.1158
				1.57222	-0.0192	178.617	-0.0093	1.575	0.0155		1.57222	1.9859	1.57222	2.1202
				1.575	-0.0195	178.619	-0.0096	1.57778	0.0158		1.575	1.9872	1.575	2.1251
				1.57778	-0.0195	178.622	-0.0102	1.58056	0.0161		1.57778	1.9887	1.57778	2.1292
				1.58056	-0.0198	178.625	-0.0105	1.58333	0.0167		1.58056	1.99	1.58056	2.1344
				1.58333	-0.0198	178.628	-0.0108	1.58611	0.017		1.58333	1.9912	1.58333	2.1406
				1.58611	-0.0201	178.631	-0.0111	1.58889	0.0173		1.58611	1.9924	1.58611	2.1456
				1.58889	-0.0201	178.633	-0.0114	1.59167	0.0176		1.58889	1.9937	1.58889	2.1518
				1.59167	-0.0201	178.636	-0.0114	1.59444	0.0176		1.59167	1.9952	1.59167	2.1583
				1.59444	-0.0207	178.639	-0.0117	1.59722	0.0179		1.59444	1.9968	1.59444	2.1657
				1.59722	-0.0207	178.642	-0.012	1.6	0.0179		1.59722	1.9986	1.59722	2.1887
				1.6	-0.0207	178.644	-0.012	1.60278	0.0182		1.6	1.9999	1.6	2.2185
				1.60278	-0.0207	178.647	-0.0127	1.60556	0.0182		1.60278	1.9602	1.60278	2.0467
				1.60556	-0.0207	178.65	-0.0127	1.60833	0.0182		1.60556	1.8123	1.60556	1.8501
				1.60833	-0.021	178.653	-0.0127	1.61111	0.0182		1.60833	1.7888	1.60833	1.8151
				1.61111	-0.021	178.656	-0.013	1.61389	0.0179		1.61111	1.777	1.61111	1.7971
				1.61389	-0.021	178.658	-0.013	1.61667	0.0182		1.61389	1.742	1.61389	1.7274
				1.61667	-0.021	178.661	-0.013	1.61944	0.0179		1.61667	0.8804	1.61667	0.9154
				1.61944	-0.0213	178.664	-0.013	1.62222	0.0179		1.61944	0.8767	1.61944	0.9074
				1.62222	-0.0213	178.667	-0.0133	1.625	0.0179		1.62222	0.8745	1.62222	0.9027
				1.625	-0.0213	178.669	-0.0133	1.62778	0.0179		1.625	0.873	1.625	0.8996
				1.62778	-0.0213	178.672	-0.0133	1.63056	0.0179		1.62778	0.8714	1.62778	0.8959
				1.63056	-0.0217	178.675	-0.0133	1.63333	0.0179		1.63056	0.8705	1.63056	0.8925
				1.63333	-0.0093	178.678	-0.0068	1.63611	0.0179		1.63333	0.8699	1.63333	0.8891
				1.63611	0.0012	178.681	0.004	1.63889	0.0179		1.63611	0.8689	1.63611	0.8854
				1.63889	0.0031	178.683	0.0052	1.64167	0.0176		1.63889	0.8686	1.63889	0.882
				1.64167	0.004	178.686	0.0062	1.64444	0.0176		1.64167	0.8677	1.64167	0.8779
				1.64444	0.0052	178.689	0.0071	1.64722	0.0176		1.64444	0.8668	1.64444	0.873
				1.64722	0.0062	178.692	0.0077	1.65	0.0176		1.64722	0.8665	1.64722	0.8686
				1.65	0.0068	178.694	0.0083	1.65278	0.0173		1.65	0.8658	1.65	0.8643
				1.65278	0.0077	178.697	0.0089	1.65556	0.0173		1.65278	0.8649	1.65278	0.8609
				1.65556	0.0083	178.7	0.0096	1.65833	0.0173		1.65556	0.8649	1.65556	0.8559
				1.65833	0.0086	178.703	0.0099	1.66111	0.0176		1.65833	0.8643	1.65833	0.8513
				1.66111	0.0083	178.706	0.0102	1.66389	0.0173		1.66111	0.8637	1.66111	0.846
				1.66389	0.0083	178.708	0.0105	1.66667	0.0173		1.66389	0.8634	1.66389	0.8423
				1.66667	0.0089	178.711	0.0108	1.66944	0.0173		1.66667	0.8627	1.66667	0.8413
				1.66944	0.0096	178.714	0.0111	1.67222	0.0173		1.66944	0.8624	1.66944	0.855
				1.67222	0.0093	178.717	0.0114	1.675	0.0173		1.67222	0.8621	1.67222	0.8482
				1.675	0.0089	178.719	0.0114	1.67778	0.0173		1.675	0.8615	1.675	0.8506
				1.67778	0.0089	178.722	0.0117	1.68056	0.0173		1.67778	0.8612	1.67778	0.8451
				1.68056	0.0093	178.725	0.0117	1.68333	0.0173		1.68056	0.8606	1.68056	0.842
				1.68333	0.0096	178.728	0.012	1.68611	0.017		1.68333	0.8606	1.68333	0.8395
				1.68611	0.0099	178.731	0.012	1.68889	0.017		1.68611	0.8599	1.68611	0.8358
				1.68889	0.0096	178.733	0.012	1.69167	0.017		1.68889	0.8593	1.68889	0.8342
				1.69167	0.0093	178.736	0.012	1.69444	0.017		1.69167	0.8593	1.69167	0.8339
				1.69444	0.0096	178.739	0.0124	1.69722	0.0093		1.69444	0.859	1.69444	0.8302
				1.69722	0.0102	178.742	0.0124	1.7	-0.004		1.69722	0.859	1.69722	0.8441
				1.7	0.0102	178.744	0.0124	1.70278	-0.0055		1.7	1.0398	1.7	1.1067
				1.70278	0.0099	178.747	0.0124	1.70556	-0.0065		1.70278	1.2152	1.70278	1.1814
				1.70556	0.0096	178.75	0.0124	1.70833	-0.0068		1.70556	1.2196	1.70556	1.1886
				1.70833	0.0093	178.753	0.0127	1.71111	-0.0077		1.70833	1.2236	1.70833	1.1941
				1.71111	0.0099	178.756	0.0127	1.71389	-0.008		1.71111	1.3668	1.71111	1.3755
				1.71389	0.0096	178.758	0.0127	1.71667	-0.0086		1.71389	1.5011	1.71389	1.8185
				1.71667	0.0099	178.761	0.0133	1.71944	-0.0089		1.71667	1.6356	1.71667	2.0141
				1.71944	-0.0068	178.764	0.0071	1.72222	-0.0096		1.71944	1.888	1.71944	2.0355
				1.72222	-0.0164	178.767	-0.0037	1.725	-0.0099		1.72222	1.9559	1.72222	2.0467
				1.725	-0.017	178.769	-0.0049	1.72778	-0.0102		1.725	1.9627	1.725	2.0548
				1.72778	-0.0176	178.772	-0.0058	1.73056	-0.0108		1.72778	1.9658	1.72778	2.0585
				1.73056	-0.0179	178.775	-0.0065	1.73333	-0.0111		1.73056	1.968	1.73056	2.0644
				1.73333	-0.0186	178.778	-0.0071	1.73611	-0.0114		1.73333	1.9698	1.73333	2.0687
				1.73611	-0.0189	178.781	-0.0077	1.73889	-0.012		1.73611	1.9714	1.73611	2.0731
				1.73889	-0.0189	178.783	-0.0083	1.74167	-0.0124		1.73889	1.9729	1.73889	2.078
				1.74167	-0.0192	178.786	-0.0089	1.74444	-0.013		1.74167	1.9745	1.74167	2.082
				1.74444	-0.0195	178.789	-0.0093	1.74722	-0.0133		1.74444	1.9757	1.74444	2.0861
				1.74722	-0.0195	178.792	-0.0099	1.75	-0.0136		1.74722	1.9769	1.74722	2.0907
				1.75	-0.0198	178.794	-0.0102	1.75278	-0.0139		1.75	1.9779	1.75	2.0944
				1.75278	-0.0198	178.797	-0.0105	1.75556	-0.0145		1.75278	1.9794	1.75278	2.0985
				1.75556	-0.0198	178.8	-0.0108	1.75833	-0.0148		1.75556	1.981	1.75556	2.1041
				1.75833	-0.0201	178.803	-0.0111	1.76111	-0.0151		1.75833	1.9819	1.75833	2.1081
				1.76111	-0.0201	178.806	-0.0114	1.76389	-0.0155		1.76111	1.9831	1.76111	2.1134
				1.76389	-0.0201	178.808	-0.0114	1.76667	-0.0158		1.76389	1.9844	1.76389	2.1161
				1.76667	-0.0207	178.811	-0.0117	1.76944	-0.0161		1.76667	1.9856	1.76667	2.1189
				1.76944	-0.0207	178.814	-0.012	1.77222	-0.0164		1.76944	1.9869	1.76944	2.1236
				1.77222	-0.0207	178.817	-0.012	1.775	-0.0167		1.77222	1.9884	1.77222	2.1282
				1.775	-0.0207	178.819	-0.0127	1.77778	-0.0167		1.775	1.9897	1.775	2.1326
				1.77778	-0.021	178.822	-0.0127	1.78056	-0.0173		1.77778	1.9909	1.77778	2.1354
				1.78056	-0.021	178.825	-0.0127	1.78333	-0.0173		1.78056	1.9921	1.78056	2.1437
				1.78333	-0.021	178.828	-0.013	1.78611	-0.0176		1.78333	1.9937	1.78333	2.1518
				1.78611	-0.021	178.831	-0.013	1.78889	-0.0179		1.78611	1.9949	1.78611	2.1602
				1.78889	-0.0213	178.833	-0.013	1.79167	-0.0179		1.78889	1.9965	1.78889	2.1682
				1.79167	-0.0213	178.836	-0.013	1.79444	-0.0182		1.79167	1.998	1.79167	2.1887
				1.79444	-0.0213	178.839	-0.0133	1.79722	-0.0182		1.79444	1.9999	1.79444	2.2212
				1.79722	-0.0213	178.842	-0.0133	1.8	-0.0182		1.79722	1.949	1.79722	2.0551
				1.8	-0.0213	178.844	-0.0133	1.80278	-0.0186		1.8	1.8117	1.8	1.8542
				1.80278	-0.0217	178.847	-0.0133	1.80556	-0.0186		1.80278	1.7885	1.80278	1.8188
				1.80556	-0.0096	178.85	-0.0058	1.80833	-0.0186		1.80556	1.777	1.80556	1.8005
				1.80833	0.0009	178.853	0.004	1.81111	-0.0186		1.80833	1.7376	1.80833	1.6973
				1.81111	0.0021	178.856	0.0055	1.81389	-0.0186		1.81111	0.8832	1.81111	0.917
				1.81389	0.0031	178.858	0.0062	1.81667	-0.0186		1.81389	0.8795	1.81389	0.9089
				1.81667	0.004	178.861	0.0071	1.81944	-0.0186		1.81667	0.8773	1.81667	0.9064
				1.81944	0.0058	178.864	0.0077	1.82222	-0.0186		1.81944	0.8754	1.81944	0.9018
				1.82222	0.0068	178.867	0.0083	1.825	-0.0186		1.82222	0.8745	1.82222	0.8975
				1.825	0.0074	178.869	0.0089	1.82778	-0.0186		1.825	0.8733	1.825	0.8937
				1.82778	0.008	178.872	0.0096	1.83056	-0.0182		1.82778	0.8727	1.82778	0.89
				1.83056	0.0071	178.875	0.0099	1.83333	-0.0186		1.83056	0.8714	1.83056	0.886
				1.83333	0.0068	178.878	0.0102	1.83611	-0.0182		1.83333	0.8711	1.83333	0.8826
				1.83611	0.0068	178.881	0.0105	1.83889	-0.0182		1.83611	0.8705	1.83611	0.8782
				1.83889	0.0065	178.883	0.0108	1.84167	-0.0182		1.83889	0.8696	1.83889	0.8748
				1.84167	0.0068	178.886	0.0111	1.84444	-0.0182		1.84167	0.8692	1.84167	0.8696
				1.84444	0.0071	178.889	0.0114	1.84722	-0.0182		1.84444	0.8689	1.84444	0.8655
				1.84722	0.0071	178.892	0.0114	1.85	-0.0179		1.84722	0.868	1.84722	0.8596
				1.85	0.0068	178.894	0.0117	1.85278	-0.0179		1.85	0.8674	1.85	0.8559
				1.85278	0.0065	178.897	0.0117	1.85556	-0.0179		1.85278	0.8668	1.85278	0.851
				1.85556	0.0062	178.9	0.012	1.85833	-0.0179		1.85556	0.8665	1.85556	0.8441
				1.85833	0.0065	178.903	0.012	1.86111	-0.0179		1.85833	0.8658	1.85833	0.8392
				1.86111	0.0068	178.906	0.012	1.86389	-0.0179		1.86111	0.8655	1.86111	0.8348
				1.86389	0.0065	178.908	0.012	1.86667	-0.0099		1.86389	0.8649	1.86389	0.8293
				1.86667	0.0065	178.911	0.0124	1.86944	0.0052		1.86667	0.8646	1.86667	0.8587
				1.86944	0.0065	178.914	0.0124	1.87222	0.0065		1.86944	0.8643	1.86944	0.8581
				1.87222	0.0062	178.917	0.0124	1.875	0.0077		1.87222	0.8637	1.87222	0.8544
				1.875	0.0065	178.919	0.0124	1.87778	0.0083		1.875	0.8634	1.875	0.8497
				1.87778	0.0068	178.922	0.0127	1.88056	0.0089		1.87778	0.863	1.87778	0.8463
				1.88056	0.0071	178.925	0.0127	1.88333	0.0096		1.88056	0.8627	1.88056	0.8432
				1.88333	0.0068	178.928	0.0127	1.88611	0.0102		1.88333	0.8624	1.88333	0.8389
				1.88611	0.0071	178.931	0.0127	1.88889	0.0108		1.88611	0.8621	1.88611	0.864
				1.88889	0.0068	178.933	0.0133	1.89167	0.0111		1.88889	0.8618	1.88889	0.8522
				1.89167	-0.0089	178.936	0.0049	1.89444	0.0117		1.89167	0.8618	1.89167	0.8479
				1.89444	-0.0167	178.939	-0.0037	1.89722	0.0127		1.89444	1.1157	1.89444	1.0615
				1.89722	-0.0173	178.942	-0.0052	1.9	0.013		1.89722	1.2149	1.89722	1.1817
				1.9	-0.0179	178.944	-0.0058	1.90278	0.0136		1.9	1.2196	1.9	1.1889
				1.90278	-0.0186	178.947	-0.0065	1.90556	0.0139		1.90278	1.2236	1.90278	1.1948
				1.90556	-0.0189	178.95	-0.0071	1.90833	0.0145		1.90556	1.4034	1.90556	1.3423
				1.90833	-0.0192	178.953	-0.0077	1.91111	0.0148		1.90833	1.502	1.90833	1.79
				1.91111	-0.0192	178.956	-0.0083	1.91389	0.0155		1.91111	1.6356	1.91111	2.0169
				1.91389	-0.0195	178.958	-0.0089	1.91667	0.0158		1.91389	1.887	1.91389	2.0377
				1.91667	-0.0198	178.961	-0.0093	1.91944	0.0161		1.91667	1.9556	1.91667	2.0486
				1.91944	-0.0195	178.964	-0.0099	1.92222	0.0164		1.91944	1.9624	1.91944	2.0563
				1.92222	-0.0195	178.967	-0.0102	1.925	0.0167		1.92222	1.9655	1.92222	2.0619
				1.925	-0.0198	178.969	-0.0105	1.92778	0.017		1.925	1.9676	1.925	2.0672
				1.92778	-0.0198	178.972	-0.0108	1.93056	0.0173		1.92778	1.9695	1.92778	2.0721
				1.93056	-0.0198	178.975	-0.0111	1.93333	0.0176		1.93056	1.9711	1.93056	2.0771
				1.93333	-0.0201	178.978	-0.0114	1.93611	0.0179		1.93333	1.9729	1.93333	2.0805
				1.93611	-0.0201	178.981	-0.0117	1.93889	0.0179		1.93611	1.9742	1.93611	2.0842
				1.93889	-0.0201	178.983	-0.0117	1.94167	0.0182		1.93889	1.9754	1.93889	2.0886
				1.94167	-0.0207	178.986	-0.012	1.94444	0.0182		1.94167	1.9766	1.94167	2.0935
				1.94444	-0.0207	178.989	-0.012	1.94722	0.0182		1.94444	1.9779	1.94444	2.0985
				1.94722	-0.0207	178.992	-0.012	1.95	0.0182		1.94722	1.9791	1.94722	2.1031
				1.95	-0.021	178.994	-0.0127	1.95278	0.0182		1.95	1.9807	1.95	2.1075
				1.95278	-0.021	178.997	-0.0127	1.95556	0.0179		1.95278	1.9816	1.95278	2.1127
				1.95556	-0.021	179	-0.013	1.95833	0.0182		1.95556	1.9828	1.95556	2.1158
				1.95833	-0.021	179.003	-0.013	1.96111	0.0179		1.95833	1.9841	1.95833	2.1183
				1.96111	-0.021	179.006	-0.013	1.96389	0.0179		1.96111	1.9853	1.96111	2.1236
				1.96389	-0.021	179.008	-0.0133	1.96667	0.0179		1.96389	1.9866	1.96389	2.1289
				1.96667	-0.0213	179.011	-0.0133	1.96944	0.0179		1.96667	1.9878	1.96667	2.1338
				1.96944	-0.0213	179.014	-0.0133	1.97222	0.0179		1.96944	1.9897	1.96944	2.1388
				1.97222	-0.0213	179.017	-0.0133	1.975	0.0176		1.97222	1.9906	1.97222	2.1462
				1.975	-0.0213	179.019	-0.0133	1.97778	0.0176		1.975	1.9921	1.975	2.1521
				1.97778	-0.0096	179.022	-0.0068	1.98056	0.0176		1.97778	1.9934	1.97778	2.1586
				1.98056	-0.0018	179.025	0.004	1.98333	0.0176		1.98056	1.9946	1.98056	2.1688
				1.98333	0.0012	179.028	0.0052	1.98611	0.0176		1.98333	1.9965	1.98333	2.1803
				1.98611	0.0027	179.031	0.0062	1.98889	0.0173		1.98611	1.998	1.98611	2.1992
				1.98889	0.0034	179.033	0.0071	1.99167	0.0176		1.98889	1.9996	1.98889	2.2228
				1.99167	0.004	179.036	0.0077	1.99444	0.0173		1.99167	1.9596	1.99167	2.0455
				1.99444	0.0046	179.039	0.0083	1.99722	0.0173		1.99444	1.812	1.99444	1.857
				1.99722	0.0055	179.042	0.0089	2	0.0173		1.99722	1.7885	1.99722	1.8219
				2	0.0058	179.044	0.0096	2.00278	0.0173		2	1.7767	2	1.8033
				2.00278	0.0062	179.047	0.0099	2.00556	0.0173		2.00278	1.7416	2.00278	1.7274
				2.00556	0.0062	179.05	0.0102	2.00833	0.0173		2.00556	0.886	2.00556	0.9275
				2.00833	0.0062	179.053	0.0105	2.01111	0.017		2.00833	0.8816	2.00833	0.9207
				2.01111	0.0058	179.056	0.0108	2.01389	0.017		2.01111	0.8795	2.01111	0.9157
				2.01389	0.0065	179.058	0.0111	2.01667	0.0173		2.01389	0.8782	2.01389	0.9117
				2.01667	0.0068	179.061	0.0114	2.01944	0.017		2.01667	0.8767	2.01667	0.908
				2.01944	0.0068	179.064	0.0114	2.02222	0.017		2.01944	0.8758	2.01944	0.904
				2.02222	0.0065	179.067	0.0117	2.025	0.017		2.02222	0.8751	2.02222	0.9002
				2.025	0.0068	179.069	0.0117	2.02778	0.017		2.025	0.8739	2.025	0.8978
				2.02778	0.0065	179.072	0.0117	2.03056	0.017		2.02778	0.8739	2.02778	0.8931
				2.03056	0.0065	179.075	0.012	2.03333	0.017		2.03056	0.873	2.03056	0.8894
				2.03333	0.0068	179.078	0.012	2.03611	0.0099		2.03333	0.8723	2.03333	0.8847
				2.03611	0.0071	179.081	0.0124	2.03889	-0.0037		2.03611	0.8711	2.03611	0.8813
				2.03889	0.0074	179.083	0.0124	2.04167	-0.0052		2.03889	0.8708	2.03889	0.8767
				2.04167	0.0074	179.086	0.0124	2.04444	-0.0062		2.04167	0.8705	2.04167	0.8717
				2.04444	0.0077	179.089	0.0124	2.04722	-0.0068		2.04444	0.8696	2.04444	0.8677
				2.04722	0.0074	179.092	0.0124	2.05	-0.0074		2.04722	0.8696	2.04722	0.8624
				2.05	0.0074	179.094	0.0127	2.05278	-0.0077		2.05	0.8689	2.05	0.8578
				2.05278	0.0074	179.097	0.0127	2.05556	-0.0083		2.05278	0.8686	2.05278	0.8559
				2.05556	0.0077	179.1	0.0127	2.05833	-0.0089		2.05556	0.868	2.05556	0.8683
				2.05833	0.0077	179.103	0.0127	2.06111	-0.0093		2.05833	0.8674	2.05833	0.8634
				2.06111	0.008	179.106	0.0127	2.06389	-0.0096		2.06111	0.8665	2.06111	0.8581
				2.06389	-0.0086	179.108	0.0068	2.06667	-0.0102		2.06389	0.8661	2.06389	0.8541
				2.06667	-0.0161	179.111	-0.0037	2.06944	-0.0105		2.06667	0.8661	2.06667	0.8503
				2.06944	-0.017	179.114	-0.0049	2.07222	-0.0108		2.06944	0.8655	2.06944	0.8469
				2.07222	-0.0176	179.117	-0.0058	2.075	-0.0111		2.07222	0.8655	2.07222	0.8587
				2.075	-0.0179	179.119	-0.0065	2.07778	-0.0114		2.075	0.8649	2.075	0.8544
				2.07778	-0.0182	179.122	-0.0071	2.08056	-0.012		2.07778	0.8643	2.07778	0.8522
				2.08056	-0.0186	179.125	-0.0077	2.08333	-0.0124		2.08056	0.8643	2.08056	0.8506
				2.08333	-0.0189	179.128	-0.0083	2.08611	-0.013		2.08333	0.8643	2.08333	0.8469
				2.08611	-0.0192	179.131	-0.0089	2.08889	-0.0133		2.08611	0.864	2.08611	0.8435
				2.08889	-0.0192	179.133	-0.0093	2.09167	-0.0136		2.08889	1.1228	2.08889	1.107
				2.09167	-0.0192	179.136	-0.0099	2.09444	-0.0142		2.09167	1.2143	2.09167	1.1811
				2.09444	-0.0195	179.139	-0.0102	2.09722	-0.0145		2.09444	1.2186	2.09444	1.1883
				2.09722	-0.0195	179.142	-0.0105	2.1	-0.0148		2.09722	1.223	2.09722	1.1941
				2.1	-0.0198	179.144	-0.0108	2.10278	-0.0148		2.1	1.404	2.1	1.3656
				2.10278	-0.0198	179.147	-0.0111	2.10556	-0.0155		2.10278	1.4989	2.10278	1.8098
				2.10556	-0.0198	179.15	-0.0114	2.10833	-0.0158		2.10556	1.631	2.10556	2.0219
				2.10833	-0.0201	179.153	-0.0114	2.11111	-0.0161		2.10833	1.8833	2.10833	2.0411
				2.11111	-0.0201	179.156	-0.0117	2.11389	-0.0161		2.11111	1.9549	2.11111	2.0504
				2.11389	-0.0201	179.158	-0.012	2.11667	-0.0167		2.11389	1.9621	2.11389	2.0585
				2.11667	-0.0207	179.161	-0.012	2.11944	-0.017		2.11667	1.9655	2.11667	2.0644
				2.11944	-0.0207	179.164	-0.0127	2.12222	-0.017		2.11944	1.9676	2.11944	2.0693
				2.12222	-0.0207	179.167	-0.0127	2.125	-0.0173		2.12222	1.9692	2.12222	2.0734
				2.125	-0.0207	179.169	-0.013	2.12778	-0.0176		2.125	1.9707	2.125	2.0783
				2.12778	-0.0207	179.172	-0.013	2.13056	-0.0176		2.12778	1.9726	2.12778	2.0827
				2.13056	-0.0207	179.175	-0.013	2.13333	-0.0179		2.13056	1.9738	2.13056	2.0867
				2.13333	-0.021	179.178	-0.013	2.13611	-0.0182		2.13333	1.9751	2.13333	2.0898
				2.13611	-0.021	179.181	-0.013	2.13889	-0.0182		2.13611	1.9766	2.13611	2.0938
				2.13889	-0.021	179.183	-0.0133	2.14167	-0.0182		2.13889	1.9776	2.13889	2.0979
				2.14167	-0.021	179.186	-0.0133	2.14444	-0.0182		2.14167	1.9788	2.14167	2.1022
				2.14444	-0.021	179.189	-0.0133	2.14722	-0.0182		2.14444	1.9804	2.14444	2.1075
				2.14722	-0.0213	179.192	-0.0133	2.15	-0.0186		2.14722	1.9816	2.14722	2.1127
				2.15	-0.0093	179.194	-0.0055	2.15278	-0.0186		2.15	1.9828	2.15	2.1186
				2.15278	0.0009	179.197	0.004	2.15556	-0.0182		2.15278	1.9841	2.15278	2.1217
				2.15556	0.0021	179.2	0.0052	2.15833	-0.0186		2.15556	1.9853	2.15556	2.1267
				2.15833	0.0031	179.203	0.0062	2.16111	-0.0186		2.15833	1.9862	2.15833	2.1313
				2.16111	0.004	179.206	0.0071	2.16389	-0.0186		2.16111	1.9875	2.16111	2.1378
				2.16389	0.0052	179.208	0.0077	2.16667	-0.0186		2.16389	1.989	2.16389	2.1428
				2.16667	0.0058	179.211	0.0083	2.16944	-0.0182		2.16667	1.9903	2.16667	2.1493
				2.16944	0.0068	179.214	0.0089	2.17222	-0.0182		2.16944	1.9918	2.16944	2.1583
				2.17222	0.0077	179.217	0.0096	2.175	-0.0182		2.17222	1.9931	2.17222	2.1645
				2.175	0.0083	179.219	0.0099	2.17778	-0.0182		2.175	1.9946	2.175	2.1747
				2.17778	0.0086	179.222	0.0102	2.18056	-0.0182		2.17778	1.9965	2.17778	2.1803
				2.18056	0.0086	179.225	0.0105	2.18333	-0.0182		2.18056	1.998	2.18056	2.1961
				2.18333	0.0086	179.228	0.0108	2.18611	-0.0182		2.18333	1.9996	2.18333	2.2231
				2.18611	0.0086	179.231	0.0111	2.18889	-0.0182		2.18611	1.9453	2.18611	2.0541
				2.18889	0.0086	179.233	0.0114	2.19167	-0.0182		2.18889	1.8123	2.18889	1.8551
				2.19167	0.0086	179.236	0.0114	2.19444	-0.0179		2.19167	1.7891	2.19167	1.8195
				2.19444	0.0083	179.239	0.0114	2.19722	-0.0179		2.19444	1.7773	2.19444	1.8012
				2.19722	0.0083	179.242	0.0117	2.2	-0.0179		2.19722	1.7379	2.19722	1.7075
				2.2	0.0086	179.244	0.012	2.20278	-0.0179		2.2	0.8882	2.2	0.9312
				2.20278	0.0083	179.247	0.012	2.20556	-0.0096		2.20278	0.8844	2.20278	0.925
				2.20556	0.0083	179.25	0.012	2.20833	0.0052		2.20556	0.8823	2.20556	0.9198
				2.20833	0.008	179.253	0.012	2.21111	0.0065		2.20833	0.881	2.20833	0.9151
				2.21111	0.008	179.256	0.0124	2.21389	0.0074		2.21111	0.8798	2.21111	0.9102
				2.21389	0.008	179.258	0.0124	2.21667	0.0083		2.21389	0.8789	2.21389	0.9068
				2.21667	0.008	179.261	0.0124	2.21944	0.0089		2.21667	0.8776	2.21667	0.9033
				2.21944	0.008	179.264	0.0124	2.22222	0.0096		2.21944	0.8773	2.21944	0.8987
				2.22222	0.008	179.267	0.0127	2.225	0.0102		2.22222	0.8764	2.22222	0.894
				2.225	0.008	179.269	0.0127	2.22778	0.0108		2.225	0.8751	2.225	0.8903
				2.22778	0.0083	179.272	0.0127	2.23056	0.0111		2.22778	0.8748	2.22778	0.8909
				2.23056	0.0083	179.275	0.0127	2.23333	0.0117		2.23056	0.8742	2.23056	0.8829
				2.23333	0.008	179.278	0.0133	2.23611	0.012		2.23333	0.8736	2.23333	0.8795
				2.23611	-0.0077	179.281	0.0055	2.23889	0.013		2.23611	0.8727	2.23611	0.8751
				2.23889	-0.0161	179.283	-0.0037	2.24167	0.0133		2.23889	0.8723	2.23889	0.8696
				2.24167	-0.017	179.286	-0.0052	2.24444	0.0139		2.24167	0.872	2.24167	0.8665
				2.24444	-0.0176	179.289	-0.0058	2.24722	0.0142		2.24444	0.8714	2.24444	0.8751
				2.24722	-0.0179	179.292	-0.0065	2.25	0.0148		2.24722	0.8711	2.24722	0.8702
				2.25	-0.0182	179.294	-0.0071	2.25278	0.0151		2.25	0.8705	2.25	0.8702
				2.25278	-0.0186	179.297	-0.0077	2.25556	0.0158		2.25278	0.8702	2.25278	0.863
				2.25556	-0.0189	179.3	-0.0083	2.25833	0.0161		2.25556	0.8692	2.25556	0.8587
				2.25833	-0.0192	179.303	-0.0089	2.26111	0.0164		2.25833	0.8689	2.25833	0.8581
				2.26111	-0.0192	179.306	-0.0096	2.26389	0.0167		2.26111	0.8686	2.26111	0.8692
				2.26389	-0.0195	179.308	-0.0099	2.26667	0.017		2.26389	0.8686	2.26389	0.859
				2.26667	-0.0195	179.311	-0.0102	2.26944	0.0173		2.26667	0.8677	2.26667	0.8565
				2.26944	-0.0198	179.314	-0.0105	2.27222	0.0176		2.26944	0.8674	2.26944	0.8516
				2.27222	-0.0198	179.317	-0.0108	2.275	0.0179		2.27222	0.8668	2.27222	0.8506
				2.275	-0.0201	179.319	-0.0111	2.27778	0.0179		2.275	0.8668	2.275	0.8466
				2.27778	-0.0201	179.322	-0.0114	2.28056	0.0179		2.27778	0.8665	2.27778	0.8444
				2.28056	-0.0201	179.325	-0.0117	2.28333	0.0182		2.28056	0.8658	2.28056	0.8565
				2.28333	-0.0201	179.328	-0.0117	2.28611	0.0179		2.28333	1.1232	2.28333	1.094
				2.28611	-0.0201	179.331	-0.012	2.28889	0.0182		2.28611	1.214	2.28611	1.1811
				2.28889	-0.0201	179.333	-0.012	2.29167	0.0182		2.28889	1.2183	2.28889	1.1886
				2.29167	-0.0207	179.336	-0.0127	2.29444	0.0182		2.29167	1.2224	2.29167	1.1941
				2.29444	-0.0201	179.339	-0.0127	2.29722	0.0179		2.29444	1.4022	2.29444	1.364
				2.29722	-0.0207	179.342	-0.013	2.3	0.0179		2.29722	1.497	2.29722	1.8408
				2.3	-0.0207	179.344	-0.013	2.30278	0.0179		2.3	1.6269	2.3	2.0219
				2.30278	-0.0207	179.347	-0.013	2.30556	0.0179		2.30278	1.8815	2.30278	2.0436
				2.30556	-0.0207	179.35	-0.013	2.30833	0.0179		2.30556	1.9546	2.30556	2.0529
				2.30833	-0.0207	179.353	-0.0133	2.31111	0.0176		2.30833	1.9621	2.30833	2.0607
				2.31111	-0.0207	179.356	-0.0133	2.31389	0.0176		2.31111	1.9652	2.31111	2.0672
				2.31389	-0.021	179.358	-0.0133	2.31667	0.0176		2.31389	1.967	2.31389	2.0724
				2.31667	-0.021	179.361	-0.0133	2.31944	0.0176		2.31667	1.9692	2.31667	2.0777
				2.31944	-0.021	179.364	-0.0133	2.32222	0.0176		2.31944	1.9704	2.31944	2.0827
				2.32222	-0.0099	179.367	-0.0055	2.325	0.0173		2.32222	1.9726	2.32222	2.0876
				2.325	0.0027	179.369	0.004	2.32778	0.0173		2.325	1.9738	2.325	2.0913
				2.32778	0.0043	179.372	0.0055	2.33056	0.0173		2.32778	1.9751	2.32778	2.096
				2.33056	0.0058	179.375	0.0062	2.33333	0.0173		2.33056	1.9763	2.33056	2.101
				2.33333	0.0071	179.378	0.0071	2.33611	0.0173		2.33333	1.9776	2.33333	2.1056
				2.33611	0.008	179.381	0.0077	2.33889	0.0173		2.33611	1.9785	2.33611	2.1106
				2.33889	0.0089	179.383	0.0083	2.34167	0.0173		2.33889	1.9797	2.33889	2.1137
				2.34167	0.0099	179.386	0.0089	2.34444	0.0173		2.34167	1.9813	2.34167	2.1183
				2.34444	0.0105	179.389	0.0096	2.34722	0.0173		2.34444	1.9828	2.34444	2.122
				2.34722	0.0111	179.392	0.0099	2.35	0.017		2.34722	1.9838	2.34722	2.1282
				2.35	0.0114	179.394	0.0102	2.35278	0.017		2.35	1.985	2.35	2.1338
				2.35278	0.0114	179.397	0.0105	2.35556	0.017		2.35278	1.9862	2.35278	2.1388
				2.35556	0.0117	179.4	0.0108	2.35833	0.017		2.35556	1.9875	2.35556	2.1447
				2.35833	0.012	179.403	0.0111	2.36111	0.017		2.35833	1.989	2.35833	2.1496
				2.36111	0.0124	179.406	0.0114	2.36389	0.017		2.36111	1.9906	2.36111	2.1568
				2.36389	0.0127	179.408	0.0114	2.36667	0.017		2.36389	1.9921	2.36389	2.1586
				2.36667	0.0127	179.411	0.0117	2.36944	0.017		2.36667	1.9934	2.36667	2.1679
				2.36944	0.0127	179.414	0.0117	2.37222	0.017		2.36944	1.9946	2.36944	2.1785
				2.37222	0.0127	179.417	0.012	2.375	0.0105		2.37222	1.9965	2.37222	2.1924
				2.375	0.0133	179.419	0.012	2.37778	-0.0037		2.375	1.998	2.375	2.2101
				2.37778	0.0133	179.422	0.012	2.38056	-0.0052		2.37778	1.9999	2.37778	2.2296
				2.38056	0.0133	179.425	0.0124	2.38333	-0.0062		2.38056	1.9453	2.38056	2.0535
				2.38333	0.0127	179.428	0.0124	2.38611	-0.0068		2.38333	1.8126	2.38333	1.8557
				2.38611	0.0127	179.431	0.0124	2.38889	-0.0071		2.38611	1.7891	2.38611	1.8198
				2.38889	0.0127	179.433	0.0124	2.39167	-0.0077		2.38889	1.7773	2.38889	1.8009
				2.39167	0.0127	179.436	0.0124	2.39444	-0.0083		2.39167	1.7423	2.39167	1.7224
				2.39444	0.0133	179.439	0.0127	2.39722	-0.0086		2.39444	0.8909	2.39444	0.9368
				2.39722	0.0133	179.442	0.0127	2.4	-0.0089		2.39722	0.8863	2.39722	0.93
				2.4	0.0133	179.444	0.0127	2.40278	-0.0096		2.4	0.8847	2.4	0.9241
				2.40278	0.0133	179.447	0.0127	2.40556	-0.0099		2.40278	0.8832	2.40278	0.917
				2.40556	0.0133	179.45	0.0133	2.40833	-0.0102		2.40556	0.882	2.40556	0.9133
				2.40833	-0.0018	179.453	0.0058	2.41111	-0.0105		2.40833	0.8807	2.40833	0.9108
				2.41111	-0.0155	179.456	-0.004	2.41389	-0.0111		2.41111	0.8801	2.41111	0.9064
				2.41389	-0.0164	179.458	-0.0052	2.41667	-0.0114		2.41389	0.8792	2.41389	0.9018
				2.41667	-0.017	179.461	-0.0058	2.41944	-0.0117		2.41667	0.8782	2.41667	0.899
				2.41944	-0.0173	179.464	-0.0065	2.42222	-0.012		2.41944	0.8773	2.41944	0.8944
				2.42222	-0.0176	179.467	-0.0071	2.425	-0.0124		2.42222	0.877	2.42222	0.8913
				2.425	-0.0179	179.469	-0.0077	2.42778	-0.013		2.425	0.8758	2.425	0.8869
				2.42778	-0.0182	179.472	-0.0083	2.43056	-0.0136		2.42778	0.8754	2.42778	0.8816
				2.43056	-0.0186	179.475	-0.0089	2.43333	-0.0139		2.43056	0.8748	2.43056	0.8779
				2.43333	-0.0186	179.478	-0.0096	2.43611	-0.0142		2.43333	0.8742	2.43333	0.8736
				2.43611	-0.0189	179.481	-0.0099	2.43889	-0.0145		2.43611	0.8739	2.43611	0.868
				2.43889	-0.0189	179.483	-0.0102	2.44167	-0.0148		2.43889	0.8733	2.43889	0.8643
				2.44167	-0.0189	179.486	-0.0105	2.44444	-0.0151		2.44167	0.8727	2.44167	0.8584
				2.44444	-0.0192	179.489	-0.0108	2.44722	-0.0155		2.44444	0.8723	2.44444	0.873
				2.44722	-0.0192	179.492	-0.0111	2.45	-0.0158		2.44722	0.8717	2.44722	0.8655
				2.45	-0.0192	179.494	-0.0114	2.45278	-0.0161		2.45	0.8714	2.45	0.8599
				2.45278	-0.0195	179.497	-0.0117	2.45556	-0.0164		2.45278	0.8708	2.45278	0.8624
				2.45556	-0.0195	179.5	-0.0117	2.45833	-0.0167		2.45556	0.8705	2.45556	0.8646
				2.45833	-0.0195	179.503	-0.012	2.46111	-0.017		2.45833	0.8696	2.45833	0.8634
				2.46111	-0.0198	179.506	-0.012	2.46389	-0.017		2.46111	0.8696	2.46111	0.8584
				2.46389	-0.0198	179.508	-0.0127	2.46667	-0.0173		2.46389	0.8692	2.46389	0.8556
				2.46667	-0.0198	179.511	-0.0127	2.46944	-0.0176		2.46667	0.868	2.46667	0.855
				2.46944	-0.0198	179.514	-0.0127	2.47222	-0.0179		2.46944	0.868	2.46944	0.8537
				2.47222	-0.0198	179.517	-0.013	2.475	-0.0179		2.47222	0.868	2.47222	0.851
				2.475	-0.0201	179.519	-0.013	2.47778	-0.0182		2.475	0.8677	2.475	0.8491
				2.47778	-0.0201	179.522	-0.013	2.48056	-0.0182		2.47778	1.103	2.47778	1.099
				2.48056	-0.0201	179.525	-0.013	2.48333	-0.0182		2.48056	1.2131	2.48056	1.1824
				2.48333	-0.0201	179.528	-0.0133	2.48611	-0.0186		2.48333	1.218	2.48333	1.1895
				2.48611	-0.0201	179.531	-0.0133	2.48889	-0.0186		2.48611	1.2214	2.48611	1.1954
				2.48889	-0.0201	179.533	-0.0133	2.49167	-0.0182		2.48889	1.404	2.48889	1.3662
				2.49167	-0.0207	179.536	-0.0133	2.49444	-0.0186		2.49167	1.4958	2.49167	1.8303
				2.49444	-0.0083	179.539	-0.0062	2.49722	-0.0186		2.49444	1.6235	2.49444	2.0272
				2.49722	0.0046	179.542	0.004	2.5	-0.0186		2.49722	1.8777	2.49722	2.0467
				2.5	0.0065	179.544	0.0052	2.50278	-0.0186		2.5	1.954	2.5	2.0572
				2.50278	0.008	179.547	0.0062	2.50556	-0.0186		2.50278	1.9614	2.50278	2.0647
				2.50556	0.0089	179.55	0.0071	2.50833	-0.0182		2.50556	1.9652	2.50556	2.0706
				2.50833	0.0099	179.553	0.0077	2.51111	-0.0182		2.50833	1.9673	2.50833	2.0737
				2.51111	0.0108	179.556	0.0083	2.51389	-0.0186		2.51111	1.9692	2.51111	2.078
				2.51389	0.0114	179.558	0.0089	2.51667	-0.0182		2.51389	1.9707	2.51389	2.0824
				2.51667	0.012	179.561	0.0096	2.51944	-0.0182		2.51667	1.972	2.51667	2.0873
				2.51944	0.0124	179.564	0.0099	2.52222	-0.0182		2.51944	1.9738	2.51944	2.091
				2.52222	0.0127	179.567	0.0102	2.525	-0.0182		2.52222	1.9751	2.52222	2.0957
				2.525	0.0133	179.569	0.0105	2.52778	-0.0182		2.525	1.9763	2.525	2.0997
				2.52778	0.0133	179.572	0.0108	2.53056	-0.0182		2.52778	1.9776	2.52778	2.1041
				2.53056	0.0133	179.575	0.0111	2.53333	-0.0179		2.53056	1.9788	2.53056	2.109
				2.53333	0.0136	179.578	0.0114	2.53611	-0.0182		2.53333	1.9807	2.53333	2.113
				2.53611	0.0136	179.581	0.0114	2.53889	-0.0179		2.53611	1.9816	2.53611	2.118
				2.53889	0.0139	179.583	0.0117	2.54167	-0.0179		2.53889	1.9828	2.53889	2.1202
				2.54167	0.0139	179.586	0.0117	2.54444	-0.0096		2.54167	1.9841	2.54167	2.1258
				2.54444	0.0136	179.589	0.012	2.54722	0.0052		2.54444	1.9853	2.54444	2.1292
				2.54722	0.0136	179.592	0.012	2.55	0.0065		2.54722	1.9866	2.54722	2.1344
				2.55	0.0136	179.594	0.012	2.55278	0.0077		2.55	1.9878	2.55	2.1406
				2.55278	0.0136	179.597	0.012	2.55556	0.0083		2.55278	1.9897	2.55278	2.1431
				2.55556	0.0142	179.6	0.0124	2.55833	0.0089		2.55556	1.9909	2.55556	2.149
				2.55833	0.0142	179.603	0.0124	2.56111	0.0096		2.55833	1.9921	2.55833	2.1552
				2.56111	0.0139	179.606	0.0124	2.56389	0.0102		2.56111	1.9937	2.56111	2.1608
				2.56389	0.0124	179.608	0.0127	2.56667	0.0108		2.56389	1.9952	2.56389	2.1651
				2.56667	0.0111	179.611	0.0127	2.56944	0.0111		2.56667	1.9968	2.56667	2.176
				2.56944	0.0099	179.614	0.0127	2.57222	0.0117		2.56944	1.9986	2.56944	2.1893
				2.57222	0.0096	179.617	0.0127	2.575	0.012		2.57222	2.0002	2.57222	2.2076
				2.575	0.0093	179.619	0.0133	2.57778	0.013		2.575	1.9475	2.575	2.0538
				2.57778	0.0089	179.622	0.0133	2.58056	0.0133		2.57778	1.8126	2.57778	1.8601
				2.58056	-0.0049	179.625	0.0052	2.58333	0.0139		2.58056	1.7894	2.58056	1.8232
				2.58333	-0.0155	179.628	-0.004	2.58611	0.0142		2.58333	1.7776	2.58333	1.8036
				2.58611	-0.0164	179.631	-0.0052	2.58889	0.0148		2.58611	1.7376	2.58611	1.7258
				2.58889	-0.017	179.633	-0.0058	2.59167	0.0151		2.58889	0.8934	2.58889	0.934
				2.59167	-0.0176	179.636	-0.0065	2.59444	0.0155		2.59167	0.8885	2.59167	0.9269
				2.59444	-0.0176	179.639	-0.0074	2.59722	0.0158		2.59444	0.8869	2.59444	0.9219
				2.59722	-0.0179	179.642	-0.008	2.6	0.0161		2.59722	0.8851	2.59722	0.9173
				2.6	-0.0182	179.644	-0.0086	2.60278	0.0164		2.6	0.8835	2.6	0.9117
				2.60278	-0.0186	179.647	-0.0089	2.60556	0.0167		2.60278	0.8826	2.60278	0.9077
				2.60556	-0.0186	179.65	-0.0096	2.60833	0.0173		2.60556	0.8816	2.60556	0.9058
				2.60833	-0.0189	179.653	-0.0099	2.61111	0.0176		2.60833	0.881	2.60833	0.9009
				2.61111	-0.0189	179.656	-0.0102	2.61389	0.0176		2.61111	0.8801	2.61111	0.8978
				2.61389	-0.0192	179.658	-0.0105	2.61667	0.0179		2.61389	0.8789	2.61389	0.8934
				2.61667	-0.0192	179.661	-0.0111	2.61944	0.0179		2.61667	0.8789	2.61667	0.8888
				2.61944	-0.0192	179.664	-0.0111	2.62222	0.0182		2.61944	0.8782	2.61944	0.8925
				2.62222	-0.0195	179.667	-0.0114	2.625	0.0182		2.62222	0.8779	2.62222	0.8841
				2.625	-0.0195	179.669	-0.0117	2.62778	0.0182		2.625	0.8773	2.625	0.8789
				2.62778	-0.0195	179.672	-0.0117	2.63056	0.0182		2.62778	0.8758	2.62778	0.8739
				2.63056	-0.0198	179.675	-0.012	2.63333	0.0182		2.63056	0.8754	2.63056	0.8692
				2.63333	-0.0198	179.678	-0.012	2.63611	0.0179		2.63333	0.8751	2.63333	0.8643
				2.63611	-0.0198	179.681	-0.0127	2.63889	0.0179		2.63611	0.8748	2.63611	0.859
				2.63889	-0.0198	179.683	-0.0127	2.64167	0.0179		2.63889	0.8739	2.63889	0.8621
				2.64167	-0.0198	179.686	-0.013	2.64444	0.0179		2.64167	0.8736	2.64167	0.8544
				2.64444	-0.0198	179.689	-0.013	2.64722	0.0179		2.64444	0.873	2.64444	0.85
				2.64722	-0.0198	179.692	-0.013	2.65	0.0179		2.64722	0.8727	2.64722	0.8723
				2.65	-0.0201	179.694	-0.013	2.65278	0.0176		2.65	0.8723	2.65	0.8668
				2.65278	-0.0201	179.697	-0.0133	2.65556	0.0176		2.65278	0.8714	2.65278	0.8655
				2.65556	-0.0201	179.7	-0.0133	2.65833	0.0176		2.65556	0.8714	2.65556	0.8621
				2.65833	-0.0201	179.703	-0.0133	2.66111	0.0176		2.65833	0.8711	2.65833	0.8584
				2.66111	-0.0201	179.706	-0.0133	2.66389	0.0176		2.66111	0.8705	2.66111	0.8559
				2.66389	-0.0201	179.708	-0.0136	2.66667	0.0173		2.66389	0.8702	2.66389	0.8544
				2.66667	-0.0108	179.711	-0.0068	2.66944	0.0173		2.66667	0.8699	2.66667	0.8516
				2.66944	-0.0012	179.714	0.004	2.67222	0.0173		2.66944	0.8696	2.66944	0.8491
				2.67222	0.0021	179.717	0.0052	2.675	0.0173		2.67222	1.0376	2.67222	1.0841
				2.675	0.0031	179.719	0.0062	2.67778	0.0173		2.675	1.2127	2.675	1.1808
				2.67778	0.004	179.722	0.0071	2.68056	0.0173		2.67778	1.2174	2.67778	1.1879
				2.68056	0.0046	179.725	0.0077	2.68333	0.0173		2.68056	1.2211	2.68056	1.1938
				2.68333	0.0055	179.728	0.0083	2.68611	0.0173		2.68333	1.3981	2.68333	1.3653
				2.68611	0.0062	179.731	0.0089	2.68889	0.017		2.68611	1.4946	2.68611	1.786
				2.68889	0.0065	179.733	0.0096	2.69167	0.017		2.68889	1.622	2.68889	2.0256
				2.69167	0.0068	179.736	0.0099	2.69444	0.017		2.69167	1.8759	2.69167	2.0473
				2.69444	0.0071	179.739	0.0105	2.69722	0.017		2.69444	1.9537	2.69444	2.0588
				2.69722	0.0071	179.742	0.0105	2.7	0.017		2.69722	1.9618	2.69722	2.0665
				2.7	0.0074	179.744	0.0108	2.70278	0.017		2.7	1.9649	2.7	2.0712
				2.70278	0.0074	179.747	0.0114	2.70556	0.017		2.70278	1.967	2.70278	2.0765
				2.70556	0.0074	179.75	0.0114	2.70833	0.017		2.70556	1.9689	2.70556	2.0817
				2.70833	0.0074	179.753	0.0114	2.71111	0.017		2.70833	1.9707	2.70833	2.0864
				2.71111	0.0074	179.756	0.0117	2.71389	0.0105		2.71111	1.9726	2.71111	2.0907
				2.71389	0.0074	179.758	0.012	2.71667	-0.0037		2.71389	1.9738	2.71389	2.0954
				2.71667	0.0074	179.761	0.012	2.71944	-0.0052		2.71667	1.9751	2.71667	2.0991
				2.71944	0.0074	179.764	0.012	2.72222	-0.0058		2.71944	1.9766	2.71944	2.1034
				2.72222	0.0071	179.767	0.0124	2.725	-0.0065		2.72222	1.9779	2.72222	2.1075
				2.725	0.0071	179.769	0.0124	2.72778	-0.0071		2.725	1.9788	2.725	2.113
				2.72778	0.0071	179.772	0.0124	2.73056	-0.0077		2.72778	1.9804	2.72778	2.1171
				2.73056	0.0071	179.775	0.0124	2.73333	-0.008		2.73056	1.9816	2.73056	2.122
				2.73333	0.0071	179.778	0.0127	2.73611	-0.0086		2.73333	1.9828	2.73333	2.1273
				2.73611	0.0071	179.781	0.0127	2.73889	-0.0089		2.73611	1.9841	2.73611	2.132
				2.73889	0.0071	179.783	0.0127	2.74167	-0.0093		2.73889	1.9853	2.73889	2.1378
				2.74167	0.0071	179.786	0.0127	2.74444	-0.0099		2.74167	1.9869	2.74167	2.1434
				2.74444	0.0071	179.789	0.0127	2.74722	-0.0102		2.74444	1.9878	2.74444	2.1471
				2.74722	0.0071	179.792	0.0133	2.75	-0.0105		2.74722	1.9897	2.74722	2.1524
				2.75	0.0071	179.794	0.0133	2.75278	-0.0108		2.75	1.9909	2.75	2.1586
				2.75278	-0.0062	179.797	0.0068	2.75556	-0.0111		2.75278	1.9921	2.75278	2.1661
				2.75556	-0.0158	179.8	-0.004	2.75833	-0.0117		2.75556	1.994	2.75556	2.1723
				2.75833	-0.0164	179.803	-0.0052	2.76111	-0.012		2.75833	1.9955	2.75833	2.1747
				2.76111	-0.017	179.806	-0.0058	2.76389	-0.0124		2.76111	1.9971	2.76111	2.1843
				2.76389	-0.0173	179.808	-0.0068	2.76667	-0.013		2.76389	1.999	2.76389	2.1964
				2.76667	-0.0176	179.811	-0.0074	2.76944	-0.0133		2.76667	2.0005	2.76667	2.2129
				2.76944	-0.0179	179.814	-0.008	2.77222	-0.0136		2.76944	1.95	2.76944	2.0758
				2.77222	-0.0182	179.817	-0.0083	2.775	-0.0139		2.77222	1.8129	2.77222	1.8607
				2.775	-0.0182	179.819	-0.0089	2.77778	-0.0142		2.775	1.7894	2.775	1.8229
				2.77778	-0.0186	179.822	-0.0096	2.78056	-0.0145		2.77778	1.7776	2.77778	1.803
				2.78056	-0.0189	179.825	-0.0099	2.78333	-0.0148		2.78056	1.7382	2.78056	1.7078
				2.78333	-0.0189	179.828	-0.0102	2.78611	-0.0151		2.78333	0.8947	2.78333	0.9406
				2.78611	-0.0189	179.831	-0.0108	2.78889	-0.0158		2.78611	0.89	2.78611	0.9343
				2.78889	-0.0192	179.833	-0.0111	2.79167	-0.0158		2.78889	0.8885	2.78889	0.9291
				2.79167	-0.0192	179.836	-0.0111	2.79444	-0.0161		2.79167	0.8872	2.79167	0.9235
				2.79444	-0.0192	179.839	-0.0114	2.79722	-0.0164		2.79444	0.8857	2.79444	0.9185
				2.79722	-0.0195	179.842	-0.0117	2.8	-0.0167		2.79722	0.8847	2.79722	0.9157
				2.8	-0.0195	179.844	-0.012	2.80278	-0.017		2.8	0.8832	2.8	0.9117
				2.80278	-0.0195	179.847	-0.012	2.80556	-0.0173		2.80278	0.8823	2.80278	0.9071
				2.80556	-0.0195	179.85	-0.0127	2.80833	-0.0176		2.80556	0.8823	2.80556	0.9033
				2.80833	-0.0195	179.853	-0.0127	2.81111	-0.0176		2.80833	0.881	2.80833	0.899
				2.81111	-0.0198	179.856	-0.013	2.81389	-0.0179		2.81111	0.8801	2.81111	0.894
				2.81389	-0.0198	179.858	-0.013	2.81667	-0.0182		2.81389	0.8792	2.81389	0.8897
				2.81667	-0.0198	179.861	-0.013	2.81944	-0.0182		2.81667	0.8789	2.81667	0.8851
				2.81944	-0.0201	179.864	-0.013	2.82222	-0.0182		2.81944	0.8789	2.81944	0.8776
				2.82222	-0.0201	179.867	-0.013	2.825	-0.0182		2.82222	0.8779	2.82222	0.8723
				2.825	-0.0201	179.869	-0.0133	2.82778	-0.0182		2.825	0.8776	2.825	0.8903
				2.82778	-0.0201	179.872	-0.0133	2.83056	-0.0182		2.82778	0.877	2.82778	0.8838
				2.83056	-0.0201	179.875	-0.0133	2.83333	-0.0186		2.83056	0.8764	2.83056	0.8792
				2.83333	-0.0201	179.878	-0.0136	2.83611	-0.0186		2.83333	0.8754	2.83333	0.8742
				2.83611	-0.0207	179.881	-0.0136	2.83889	-0.0186		2.83611	0.8748	2.83611	0.8692
				2.83889	-0.0099	179.883	-0.0055	2.84167	-0.0186		2.83889	0.8745	2.83889	0.8661
				2.84167	-0.0021	179.886	0.004	2.84444	-0.0186		2.84167	0.8742	2.84167	0.8624
				2.84444	0.0009	179.889	0.0055	2.84722	-0.0186		2.84444	0.8736	2.84444	0.8665
				2.84722	0.0018	179.892	0.0062	2.85	-0.0182		2.84722	0.8733	2.84722	0.8661
				2.85	0.0024	179.894	0.0071	2.85278	-0.0182		2.85	0.8727	2.85	0.8624
				2.85278	0.0031	179.897	0.0077	2.85556	-0.0182		2.85278	0.8723	2.85278	0.8584
				2.85556	0.0037	179.9	0.0083	2.85833	-0.0182		2.85556	0.872	2.85556	0.8562
				2.85833	0.0043	179.903	0.0089	2.86111	-0.0186		2.85833	0.8717	2.85833	0.8643
				2.86111	0.0046	179.906	0.0096	2.86389	-0.0182		2.86111	0.8714	2.86111	0.8627
				2.86389	0.0052	179.908	0.0099	2.86667	-0.0182		2.86389	0.8711	2.86389	0.8615
				2.86667	0.0055	179.911	0.0105	2.86944	-0.0182		2.86667	1.1213	2.86667	1.1104
				2.86944	0.0055	179.914	0.0108	2.87222	-0.0182		2.86944	1.2124	2.86944	1.1814
				2.87222	0.0055	179.917	0.0111	2.875	-0.0182		2.87222	1.2171	2.87222	1.1883
				2.875	0.0058	179.919	0.0111	2.87778	-0.0179		2.875	1.2208	2.875	1.1941
				2.87778	0.0058	179.922	0.0114	2.88056	-0.0179		2.87778	1.4	2.87778	1.3656
				2.88056	0.0058	179.925	0.0117	2.88333	-0.0096		2.88056	1.4933	2.88056	1.8498
				2.88333	0.0058	179.928	0.0117	2.88611	0.0052		2.88333	1.6183	2.88333	2.0315
				2.88611	0.0058	179.931	0.0117	2.88889	0.0068		2.88611	1.8734	2.88611	2.0507
				2.88889	0.0062	179.933	0.012	2.89167	0.0077		2.88889	1.9534	2.88889	2.0625
				2.89167	0.0058	179.936	0.012	2.89444	0.0083		2.89167	1.9614	2.89167	2.0706
				2.89444	0.0062	179.939	0.0124	2.89722	0.0089		2.89444	1.9652	2.89444	2.0743
				2.89722	0.0062	179.942	0.0124	2.9	0.0096		2.89722	1.9673	2.89722	2.0799
				2.9	0.0058	179.944	0.0124	2.90278	0.0102		2.9	1.9692	2.9	2.0845
				2.90278	0.0062	179.947	0.0124	2.90556	0.0108		2.90278	1.9711	2.90278	2.0901
				2.90556	0.0062	179.95	0.0127	2.90833	0.0111		2.90556	1.9726	2.90556	2.0941
				2.90833	0.0062	179.953	0.0127	2.91111	0.0117		2.90833	1.9738	2.90833	2.0991
				2.91111	0.0062	179.956	0.0127	2.91389	0.012		2.91111	1.9754	2.91111	2.1037
				2.91389	0.0062	179.958	0.0127	2.91667	0.013		2.91389	1.9766	2.91389	2.1075
				2.91667	0.0062	179.961	0.0133	2.91944	0.0133		2.91667	1.9779	2.91667	2.1112
				2.91944	0.0062	179.964	0.0133	2.92222	0.0136		2.91944	1.9791	2.91944	2.1161
				2.92222	0.0062	179.967	0.0133	2.925	0.0142		2.92222	1.9807	2.92222	2.1214
				2.925	-0.0077	179.969	0.0055	2.92778	0.0145		2.925	1.9819	2.925	2.1264
				2.92778	-0.0158	179.972	-0.004	2.93056	0.0148		2.92778	1.9831	2.92778	2.1307
				2.93056	-0.0167	179.975	-0.0052	2.93333	0.0155		2.93056	1.9844	2.93056	2.136
				2.93333	-0.017	179.978	-0.0058	2.93611	0.0158		2.93333	1.9856	2.93333	2.1391
				2.93611	-0.0176	179.981	-0.0068	2.93889	0.0161		2.93611	1.9869	2.93611	2.1447
				2.93889	-0.0176	179.983	-0.0071	2.94167	0.0164		2.93889	1.9884	2.93889	2.149
				2.94167	-0.0179	179.986	-0.008	2.94444	0.0167		2.94167	1.9897	2.94167	2.1524
				2.94444	-0.0182	179.989	-0.0083	2.94722	0.017		2.94444	1.9912	2.94444	2.1586
				2.94722	-0.0182	179.992	-0.0089	2.95	0.0173		2.94722	1.9928	2.94722	2.1645
				2.95	-0.0186	179.994	-0.0096	2.95278	0.0176		2.95	1.9943	2.95	2.1695
				2.95278	-0.0189	179.997	-0.0099	2.95556	0.0179		2.95278	1.9955	2.95278	2.175
				2.95556	-0.0189	180	-0.0102	2.95833	0.0179		2.95556	1.9974	2.95556	2.1828
				2.95833	-0.0189	180.003	-0.0108	2.96111	0.0179		2.95833	1.9993	2.95833	2.194
				2.96111	-0.0192	180.006	-0.0111	2.96389	0.0179		2.96111	2.0008	2.96111	2.2085
				2.96389	-0.0192	180.008	-0.0111	2.96667	0.0182		2.96389	1.9577	2.96389	2.0572
				2.96667	-0.0192	180.011	-0.0114	2.96944	0.0182		2.96667	1.8123	2.96667	1.8663
				2.96944	-0.0195	180.014	-0.0117	2.97222	0.0182		2.96944	1.7891	2.96944	1.8275
				2.97222	-0.0195	180.017	-0.012	2.975	0.0182		2.97222	1.7773	2.97222	1.8071
				2.975	-0.0195	180.019	-0.012	2.97778	0.0179		2.975	1.7385	2.975	1.7358
				2.97778	-0.0195	180.022	-0.0127	2.98056	0.0179		2.97778	0.8968	2.97778	0.9402
				2.98056	-0.0195	180.025	-0.0127	2.98333	0.0179		2.98056	0.8925	2.98056	0.9337
				2.98333	-0.0198	180.028	-0.013	2.98611	0.0179		2.98333	0.8906	2.98333	0.9281
				2.98611	-0.0198	180.031	-0.013	2.98889	0.0179		2.98611	0.8888	2.98611	0.9223
				2.98889	-0.0198	180.033	-0.013	2.99167	0.0176		2.98889	0.8878	2.98889	0.9207
				2.99167	-0.0198	180.036	-0.013	2.99444	0.0176		2.99167	0.8866	2.99167	0.9167
				2.99444	-0.0201	180.039	-0.0133	2.99722	0.0176		2.99444	0.8851	2.99444	0.913
				2.99722	-0.0201	180.042	-0.0133	3	0.0176		2.99722	0.8847	2.99722	0.9102
				3	-0.0201	180.044	-0.0133	3.00278	0.0176		3	0.8832	3	0.9052
				3.00278	-0.0201	180.047	-0.0133	3.00556	0.0173		3.00278	0.8829	3.00278	0.9018
				3.00556	-0.0201	180.05	-0.0136	3.00833	0.0176		3.00556	0.8826	3.00556	0.8975
				3.00833	-0.0207	180.053	-0.0136	3.01111	0.0173		3.00833	0.882	3.00833	0.894
				3.01111	-0.0102	180.056	-0.0058	3.01389	0.0173		3.01111	0.881	3.01111	0.8891
				3.01389	-0.0031	180.058	0.004	3.01667	0.0173		3.01389	0.8804	3.01389	0.8857
				3.01667	-0.0015	180.061	0.0055	3.01944	0.0173		3.01667	0.8801	3.01667	0.8816
				3.01944	0.0009	180.064	0.0062	3.02222	0.0173		3.01944	0.8792	3.01944	0.8761
				3.02222	0.0018	180.067	0.0071	3.025	0.0173		3.02222	0.8785	3.02222	0.8739
				3.025	0.0024	180.069	0.0077	3.02778	0.0173		3.025	0.8782	3.025	0.8692
				3.02778	0.0031	180.072	0.0086	3.03056	0.017		3.02778	0.8779	3.02778	0.8835
				3.03056	0.0037	180.075	0.0093	3.03333	0.0173		3.03056	0.8773	3.03056	0.8792
				3.03333	0.004	180.078	0.0096	3.03611	0.017		3.03333	0.8764	3.03333	0.8761
				3.03611	0.0043	180.081	0.0102	3.03889	0.017		3.03611	0.8758	3.03611	0.8717
				3.03889	0.0046	180.083	0.0105	3.04167	0.017		3.03889	0.8754	3.03889	0.8677
				3.04167	0.0052	180.086	0.0108	3.04444	0.017		3.04167	0.8751	3.04167	0.864
				3.04444	0.0052	180.089	0.0108	3.04722	0.017		3.04444	0.8745	3.04444	0.8627
				3.04722	0.0052	180.092	0.0111	3.05	0.017		3.04722	0.8742	3.04722	0.872
				3.05	0.0055	180.094	0.0114	3.05278	0.0099		3.05	0.8736	3.05	0.8661
				3.05278	0.0055	180.097	0.0117	3.05556	-0.0037		3.05278	0.8736	3.05278	0.8637
				3.05556	0.0055	180.1	0.0117	3.05833	-0.0052		3.05556	0.873	3.05556	0.8606
				3.05833	0.0055	180.103	0.012	3.06111	-0.0058		3.05833	0.873	3.05833	0.8572
				3.06111	0.0055	180.106	0.012	3.06389	-0.0065		3.06111	1.1008	3.06111	1.0469
				3.06389	0.0055	180.108	0.012	3.06667	-0.0071		3.06389	1.2121	3.06389	1.1805
				3.06667	0.0055	180.111	0.0124	3.06944	-0.0077		3.06667	1.2168	3.06667	1.1886
				3.06944	0.0055	180.114	0.0124	3.07222	-0.008		3.06944	1.2202	3.06944	1.1935
				3.07222	0.0055	180.117	0.0124	3.075	-0.0083		3.07222	1.3811	3.07222	1.3501
				3.075	0.0055	180.119	0.0127	3.07778	-0.0089		3.075	1.4908	3.075	1.8312
				3.07778	0.0058	180.122	0.0127	3.08056	-0.0093		3.07778	1.6139	3.07778	2.0331
				3.08056	0.0055	180.125	0.0127	3.08333	-0.0096		3.08056	1.87	3.08056	2.0545
				3.08333	0.0058	180.128	0.0127	3.08611	-0.0102		3.08333	1.9528	3.08333	2.0656
				3.08611	0.0058	180.131	0.0133	3.08889	-0.0105		3.08611	1.9611	3.08611	2.0734
				3.08889	0.0058	180.133	0.0127	3.09167	-0.0108		3.08889	1.9649	3.08889	2.0793
				3.09167	0.0058	180.136	0.0133	3.09444	-0.0111		3.09167	1.967	3.09167	2.0845
				3.09444	0.0058	180.139	0.0133	3.09722	-0.0114		3.09444	1.9689	3.09444	2.0895
				3.09722	-0.008	180.142	0.0068	3.1	-0.012		3.09722	1.9704	3.09722	2.0941
				3.1	-0.0158	180.144	-0.004	3.10278	-0.0124		3.1	1.9726	3.1	2.0975
				3.10278	-0.0164	180.147	-0.0052	3.10556	-0.013		3.10278	1.9738	3.10278	2.1025
				3.10556	-0.017	180.15	-0.0058	3.10833	-0.0133		3.10556	1.9751	3.10556	2.1072
				3.10833	-0.0173	180.153	-0.0068	3.11111	-0.0136		3.10833	1.9763	3.10833	2.1121
				3.11111	-0.0176	180.156	-0.0074	3.11389	-0.0139		3.11111	1.9779	3.11111	2.1171
				3.11389	-0.0179	180.158	-0.008	3.11667	-0.0142		3.11389	1.9791	3.11389	2.1217
				3.11667	-0.0182	180.161	-0.0086	3.11944	-0.0145		3.11667	1.9807	3.11667	2.1261
				3.11944	-0.0186	180.164	-0.0089	3.12222	-0.0148		3.11944	1.9816	3.11944	2.1301
				3.12222	-0.0186	180.167	-0.0096	3.125	-0.0151		3.12222	1.9831	3.12222	2.1351
				3.125	-0.0186	180.169	-0.0102	3.12778	-0.0155		3.125	1.9841	3.125	2.1385
				3.12778	-0.0189	180.172	-0.0105	3.13056	-0.0158		3.12778	1.9856	3.12778	2.14
				3.13056	-0.0189	180.175	-0.0108	3.13333	-0.0161		3.13056	1.9869	3.13056	2.145
				3.13333	-0.0192	180.178	-0.0111	3.13611	-0.0164		3.13333	1.9884	3.13333	2.1484
				3.13611	-0.0192	180.181	-0.0114	3.13889	-0.0167		3.13611	1.9897	3.13611	2.1518
				3.13889	-0.0192	180.183	-0.0114	3.14167	-0.017		3.13889	1.9912	3.13889	2.1564
				3.14167	-0.0195	180.186	-0.0117	3.14444	-0.0173		3.14167	1.9924	3.14167	2.1605
				3.14444	-0.0195	180.189	-0.0117	3.14722	-0.0176		3.14444	1.994	3.14444	2.1657
				3.14722	-0.0195	180.192	-0.0127	3.15	-0.0176		3.14722	1.9955	3.14722	2.171
				3.15	-0.0195	180.194	-0.0127	3.15278	-0.0179		3.15	1.9977	3.15	2.18
				3.15278	-0.0198	180.197	-0.0127	3.15556	-0.0179		3.15278	1.9993	3.15278	2.1887
				3.15556	-0.0198	180.2	-0.013	3.15833	-0.0182		3.15556	2.0011	3.15556	2.1968
				3.15833	-0.0198	180.203	-0.013	3.16111	-0.0182		3.15833	1.9503	3.15833	2.0625
				3.16111	-0.0198	180.206	-0.013	3.16389	-0.0182		3.16111	1.8129	3.16111	1.8666
				3.16389	-0.0198	180.208	-0.013	3.16667	-0.0182		3.16389	1.7894	3.16389	1.8272
				3.16667	-0.0198	180.211	-0.0133	3.16944	-0.0182		3.16667	1.7779	3.16667	1.8071
				3.16944	-0.0201	180.214	-0.0133	3.17222	-0.0186		3.16944	1.7373	3.16944	1.7094
				3.17222	-0.0201	180.217	-0.0133	3.175	-0.0186		3.17222	0.899	3.17222	0.9449
				3.175	-0.0201	180.219	-0.0136	3.17778	-0.0186		3.175	0.8947	3.175	0.9381
				3.17778	-0.0207	180.222	-0.0136	3.18056	-0.0186		3.17778	0.8922	3.17778	0.9309
				3.18056	-0.0201	180.225	-0.0136	3.18333	-0.0186		3.18056	0.8903	3.18056	0.9278
				3.18333	-0.0108	180.228	-0.0074	3.18611	-0.0186		3.18333	0.8891	3.18333	0.9241
				3.18611	-0.0031	180.231	0.004	3.18889	-0.0186		3.18611	0.8885	3.18611	0.9198
				3.18889	-0.0018	180.233	0.0055	3.19167	-0.0186		3.18889	0.8875	3.18889	0.9173
				3.19167	0.0009	180.236	0.0065	3.19444	-0.0186		3.19167	0.8866	3.19167	0.913
				3.19444	0.0015	180.239	0.0071	3.19722	-0.0182		3.19444	0.8857	3.19444	0.9092
				3.19722	0.0021	180.242	0.0077	3.2	-0.0182		3.19722	0.8854	3.19722	0.9061
				3.2	0.0031	180.244	0.0086	3.20278	-0.0182		3.2	0.8844	3.2	0.9021
				3.20278	0.0034	180.247	0.0093	3.20556	-0.0182		3.20278	0.8835	3.20278	0.8984
				3.20556	0.004	180.25	0.0096	3.20833	-0.0182		3.20556	0.8829	3.20556	0.8934
				3.20833	0.0043	180.253	0.0102	3.21111	-0.0182		3.20833	0.8823	3.20833	0.8891
				3.21111	0.0046	180.256	0.0105	3.21389	-0.0182		3.21111	0.882	3.21111	0.899
				3.21389	0.0046	180.258	0.0108	3.21667	-0.0182		3.21389	0.8813	3.21389	0.8944
				3.21667	0.0052	180.261	0.0108	3.21944	-0.0179		3.21667	0.8804	3.21667	0.89
				3.21944	0.0052	180.264	0.0111	3.22222	-0.0096		3.21944	0.8801	3.21944	0.8854
				3.22222	0.0052	180.267	0.0114	3.225	0.0052		3.22222	0.8795	3.22222	0.8813
				3.225	0.0055	180.269	0.0117	3.22778	0.0068		3.225	0.8789	3.225	0.8767
				3.22778	0.0055	180.272	0.0117	3.23056	0.0077		3.22778	0.8785	3.22778	0.873
				3.23056	0.0055	180.275	0.012	3.23333	0.0083		3.23056	0.8779	3.23056	0.8714
				3.23333	0.0055	180.278	0.012	3.23611	0.0089		3.23333	0.8776	3.23333	0.8668
				3.23611	0.0055	180.281	0.012	3.23889	0.0096		3.23611	0.877	3.23611	0.8637
				3.23889	0.0055	180.283	0.0124	3.24167	0.0102		3.23889	0.8764	3.23889	0.8593
				3.24167	0.0055	180.286	0.0124	3.24444	0.0105		3.24167	0.8754	3.24167	0.855
				3.24444	0.0055	180.289	0.0124	3.24722	0.0111		3.24444	0.8754	3.24444	0.8503
				3.24722	0.0055	180.292	0.0127	3.25	0.0117		3.24722	0.8748	3.24722	0.8485
				3.25	0.0055	180.294	0.0127	3.25278	0.012		3.25	0.8748	3.25	0.8751
				3.25278	0.0055	180.297	0.0127	3.25556	0.0127		3.25278	0.8745	3.25278	0.8733
				3.25556	0.0058	180.3	0.0127	3.25833	0.0133		3.25556	1.0897	3.25556	1.1287
				3.25833	0.0055	180.303	0.0127	3.26111	0.0136		3.25833	1.2118	3.25833	1.1808
				3.26111	0.0058	180.306	0.0133	3.26389	0.0142		3.26111	1.2165	3.26111	1.1886
				3.26389	0.0058	180.308	0.0133	3.26667	0.0145		3.26389	1.2199	3.26389	1.1945
				3.26667	0.0058	180.311	0.0133	3.26944	0.0148		3.26667	1.3535	3.26667	1.3609
				3.26944	-0.0074	180.314	0.0052	3.27222	0.0151		3.26944	1.4902	3.26944	1.8594
				3.27222	-0.0155	180.317	-0.004	3.275	0.0155		3.27222	1.6114	3.27222	2.0362
				3.275	-0.0164	180.319	-0.0052	3.27778	0.0158		3.275	1.8697	3.275	2.056
				3.27778	-0.017	180.322	-0.0062	3.28056	0.0164		3.27778	1.9531	3.27778	2.0665
				3.28056	-0.0173	180.325	-0.0068	3.28333	0.0164		3.28056	1.9611	3.28056	2.0746
				3.28333	-0.0176	180.328	-0.0074	3.28611	0.017		3.28333	1.9645	3.28333	2.0796
				3.28611	-0.0179	180.331	-0.008	3.28889	0.017		3.28611	1.967	3.28611	2.0836
				3.28889	-0.0182	180.333	-0.0086	3.29167	0.0173		3.28889	1.9689	3.28889	2.0889
				3.29167	-0.0186	180.336	-0.0093	3.29444	0.0176		3.29167	1.9704	3.29167	2.0935
				3.29444	-0.0186	180.339	-0.0096	3.29722	0.0179		3.29444	1.972	3.29444	2.0972
				3.29722	-0.0189	180.342	-0.0099	3.3	0.0179		3.29722	1.9738	3.29722	2.1019
				3.3	-0.0189	180.344	-0.0102	3.30278	0.0179		3.3	1.9751	3.3	2.1056
				3.30278	-0.0189	180.347	-0.0108	3.30556	0.0179		3.30278	1.9763	3.30278	2.1103
				3.30556	-0.0189	180.35	-0.0111	3.30833	0.0179		3.30556	1.9779	3.30556	2.1152
				3.30833	-0.0192	180.353	-0.0111	3.31111	0.0179		3.30833	1.9791	3.30833	2.1199
				3.31111	-0.0192	180.356	-0.0117	3.31389	0.0182		3.31111	1.9807	3.31111	2.1233
				3.31389	-0.0195	180.358	-0.0117	3.31667	0.0179		3.31389	1.9819	3.31389	2.127
				3.31667	-0.0195	180.361	-0.0117	3.31944	0.0179		3.31667	1.9831	3.31667	2.1326
				3.31944	-0.0195	180.364	-0.012	3.32222	0.0179		3.31944	1.9844	3.31944	2.1363
				3.32222	-0.0195	180.367	-0.0127	3.325	0.0179		3.32222	1.9856	3.32222	2.1397
				3.325	-0.0195	180.369	-0.0127	3.32778	0.0179		3.325	1.9872	3.325	2.1447
				3.32778	-0.0198	180.372	-0.013	3.33056	0.0179		3.32778	1.9887	3.32778	2.1487
				3.33056	-0.0198	180.375	-0.013	3.33333	0.0176		3.33056	1.99	3.33056	2.1537
				3.33333	-0.0198	180.378	-0.013	3.33611	0.0176		3.33333	1.9915	3.33333	2.1571
				3.33611	-0.0198	180.381	-0.013	3.33889	0.0176		3.33611	1.9931	3.33611	2.1617
				3.33889	-0.0201	180.383	-0.0133	3.34167	0.0176		3.33889	1.9943	3.33889	2.1648
				3.34167	-0.0201	180.386	-0.0133	3.34444	0.0176		3.34167	1.9962	3.34167	2.1704
				3.34444	-0.0201	180.389	-0.0133	3.34722	0.0173		3.34444	1.998	3.34444	2.1778
				3.34722	-0.0201	180.392	-0.0133	3.35	0.0173		3.34722	1.9996	3.34722	2.1843
				3.35	-0.0201	180.394	-0.0136	3.35278	0.0173		3.35	2.0014	3.35	2.1924
				3.35278	-0.0201	180.397	-0.0136	3.35556	0.0173		3.35278	1.949	3.35278	2.0579
				3.35556	-0.0102	180.4	-0.0062	3.35833	0.0173		3.35556	1.8133	3.35556	1.8629
				3.35833	-0.0034	180.403	0.004	3.36111	0.0173		3.35833	1.7897	3.35833	1.8247
				3.36111	-0.0018	180.406	0.0055	3.36389	0.0173		3.36111	1.7779	3.36111	1.8043
				3.36389	-0.0009	180.408	0.0065	3.36667	0.0173		3.36389	1.7373	3.36389	1.7271
				3.36667	0.0015	180.411	0.0071	3.36944	0.0173		3.36667	0.9006	3.36667	0.9471
				3.36944	0.0021	180.414	0.008	3.37222	0.0173		3.36944	0.8959	3.36944	0.9399
				3.37222	0.0027	180.417	0.0086	3.375	0.017		3.37222	0.8944	3.37222	0.9343
				3.375	0.0034	180.419	0.0093	3.37778	0.017		3.375	0.8925	3.375	0.9316
				3.37778	0.0037	180.422	0.0096	3.38056	0.017		3.37778	0.8913	3.37778	0.9275
				3.38056	0.004	180.425	0.0102	3.38333	0.017		3.38056	0.89	3.38056	0.9247
				3.38333	0.0043	180.428	0.0105	3.38611	0.017		3.38333	0.8891	3.38333	0.9198
				3.38611	0.0046	180.431	0.0108	3.38889	0.017		3.38611	0.8882	3.38611	0.9167
				3.38889	0.0046	180.433	0.0111	3.39167	0.0102		3.38889	0.8878	3.38889	0.9133
				3.39167	0.0046	180.436	0.0114	3.39444	-0.0037		3.39167	0.8869	3.39167	0.9095
				3.39444	0.0052	180.439	0.0114	3.39722	-0.0052		3.39444	0.8857	3.39444	0.9055
				3.39722	0.0052	180.442	0.0117	3.4	-0.0058		3.39722	0.8854	3.39722	0.9006
				3.4	0.0052	180.444	0.012	3.40278	-0.0065		3.4	0.8844	3.4	0.8971
				3.40278	0.0052	180.447	0.012	3.40556	-0.0071		3.40278	0.8835	3.40278	0.8922
				3.40556	0.0055	180.45	0.012	3.40833	-0.0077		3.40556	0.8832	3.40556	0.8878
				3.40833	0.0055	180.453	0.0124	3.41111	-0.008		3.40833	0.8826	3.40833	0.8829
				3.41111	0.0055	180.456	0.0124	3.41389	-0.0083		3.41111	0.882	3.41111	0.8779
				3.41389	0.0055	180.458	0.0124	3.41667	-0.0089		3.41389	0.8813	3.41389	0.8742
				3.41667	0.0055	180.461	0.0127	3.41944	-0.0093		3.41667	0.8807	3.41667	0.8844
				3.41944	0.0055	180.464	0.0127	3.42222	-0.0096		3.41944	0.8801	3.41944	0.8792
				3.42222	0.0055	180.467	0.0127	3.425	-0.0102		3.42222	0.8801	3.42222	0.8748
				3.425	0.0055	180.469	0.0127	3.42778	-0.0105		3.425	0.8792	3.425	0.8739
				3.42778	0.0055	180.472	0.0133	3.43056	-0.0108		3.42778	0.8789	3.42778	0.8813
				3.43056	0.0055	180.475	0.0133	3.43333	-0.0111		3.43056	0.8779	3.43056	0.873
				3.43333	0.0055	180.478	0.0133	3.43611	-0.0117		3.43333	0.8776	3.43333	0.8702
				3.43611	0.0055	180.481	0.0133	3.43889	-0.012		3.43611	0.8776	3.43611	0.8711
				3.43889	0.0055	180.483	0.0133	3.44167	-0.0124		3.43889	0.877	3.43889	0.8692
				3.44167	-0.008	180.486	0.0071	3.44444	-0.013		3.44167	0.8764	3.44167	0.8637
				3.44444	-0.0155	180.489	-0.004	3.44722	-0.0133		3.44444	0.8767	3.44444	0.8615
				3.44722	-0.0164	180.492	-0.0052	3.45	-0.0136		3.44722	0.8758	3.44722	0.8699
				3.45	-0.017	180.494	-0.0058	3.45278	-0.0139		3.45	1.1204	3.45	1.0487
				3.45278	-0.0173	180.497	-0.0065	3.45556	-0.0142		3.45278	1.2115	3.45278	1.1808
				3.45556	-0.0176	180.5	-0.0074	3.45833	-0.0145		3.45556	1.2158	3.45556	1.1883
				3.45833	-0.0179	180.503	-0.008	3.46111	-0.0148		3.45833	1.2193	3.45833	1.1941
				3.46111	-0.0179	180.506	-0.0086	3.46389	-0.0151		3.46111	1.3938	3.46111	1.3612
				3.46389	-0.0182	180.508	-0.0093	3.46667	-0.0155		3.46389	1.4871	3.46389	1.8486
				3.46667	-0.0186	180.511	-0.0096	3.46944	-0.0158		3.46667	1.6086	3.46667	2.0343
				3.46944	-0.0186	180.514	-0.0099	3.47222	-0.0161		3.46944	1.8644	3.46944	2.0566
				3.47222	-0.0189	180.517	-0.0102	3.475	-0.0164		3.47222	1.9525	3.47222	2.0672
				3.475	-0.0189	180.519	-0.0105	3.47778	-0.0167		3.475	1.9611	3.475	2.0743
				3.47778	-0.0189	180.522	-0.0111	3.48056	-0.017		3.47778	1.9645	3.47778	2.0802
				3.48056	-0.0192	180.525	-0.0114	3.48333	-0.017		3.48056	1.967	3.48056	2.0861
				3.48333	-0.0192	180.528	-0.0114	3.48611	-0.0173		3.48333	1.9689	3.48333	2.0904
				3.48611	-0.0192	180.531	-0.0117	3.48889	-0.0176		3.48611	1.9704	3.48611	2.0954
				3.48889	-0.0192	180.533	-0.0117	3.49167	-0.0179		3.48889	1.9726	3.48889	2.0991
				3.49167	-0.0195	180.536	-0.012	3.49444	-0.0179		3.49167	1.9738	3.49167	2.1037
				3.49444	-0.0195	180.539	-0.0127	3.49722	-0.0182		3.49444	1.9754	3.49444	2.1078
				3.49722	-0.0195	180.542	-0.0127	3.5	-0.0182		3.49722	1.9766	3.49722	2.1124
				3.5	-0.0198	180.544	-0.013	3.50278	-0.0182		3.5	1.9779	3.5	2.1161
				3.50278	-0.0198	180.547	-0.013	3.50556	-0.0182		3.50278	1.9794	3.50278	2.1217
				3.50556	-0.0198	180.55	-0.013	3.50833	-0.0182		3.50556	1.9807	3.50556	2.1261
				3.50833	-0.0198	180.553	-0.013	3.51111	-0.0186		3.50833	1.9819	3.50833	2.1295
				3.51111	-0.0198	180.556	-0.0133	3.51389	-0.0186		3.51111	1.9831	3.51111	2.1344
				3.51389	-0.0198	180.558	-0.0133	3.51667	-0.0186		3.51389	1.9847	3.51389	2.1394
				3.51667	-0.0201	180.561	-0.0133	3.51944	-0.0186		3.51667	1.9856	3.51667	2.1437
				3.51944	-0.0201	180.564	-0.0133	3.52222	-0.0182		3.51944	1.9872	3.51944	2.149
				3.52222	-0.0201	180.567	-0.0133	3.525	-0.0186		3.52222	1.9887	3.52222	2.154
				3.525	-0.0201	180.569	-0.0136	3.52778	-0.0182		3.525	1.9903	3.525	2.1577
				3.52778	-0.0102	180.572	-0.0077	3.53056	-0.0186		3.52778	1.9915	3.52778	2.162
				3.53056	-0.0034	180.575	0.004	3.53333	-0.0182		3.53056	1.9931	3.53056	2.1664
				3.53333	-0.0021	180.578	0.0055	3.53611	-0.0186		3.53333	1.9946	3.53333	2.1716
				3.53611	-0.0012	180.581	0.0065	3.53889	-0.0182		3.53611	1.9965	3.53611	2.1744
				3.53889	0.0012	180.583	0.0071	3.54167	-0.0182		3.53889	1.998	3.53889	2.1831
				3.54167	0.0021	180.586	0.008	3.54444	-0.0182		3.54167	2.0002	3.54167	2.1887
				3.54444	0.0027	180.589	0.0086	3.54722	-0.0182		3.54444	2.0017	3.54444	2.198
				3.54722	0.0034	180.592	0.0093	3.55	-0.0182		3.54722	1.9624	3.54722	2.0603
				3.55	0.0037	180.594	0.0096	3.55278	-0.0182		3.55	1.8126	3.55	1.8644
				3.55278	0.004	180.597	0.0102	3.55556	-0.0182		3.55278	1.7894	3.55278	1.8244
				3.55556	0.0043	180.6	0.0105	3.55833	-0.0182		3.55556	1.7779	3.55556	1.8036
				3.55833	0.0046	180.603	0.0108	3.56111	-0.0096		3.55833	1.7395	3.55833	1.7348
				3.56111	0.0046	180.606	0.0111	3.56389	0.0052		3.56111	0.9027	3.56111	0.9505
				3.56389	0.0052	180.608	0.0114	3.56667	0.0068		3.56389	0.8978	3.56389	0.944
				3.56667	0.0052	180.611	0.0114	3.56944	0.0077		3.56667	0.8956	3.56667	0.9378
				3.56944	0.0052	180.614	0.0117	3.57222	0.0083		3.56944	0.8944	3.56944	0.9337
				3.57222	0.0052	180.617	0.012	3.575	0.0089		3.57222	0.8931	3.57222	0.9312
				3.575	0.0055	180.619	0.012	3.57778	0.0096		3.575	0.8916	3.575	0.925
				3.57778	0.0055	180.622	0.012	3.58056	0.0102		3.57778	0.8906	3.57778	0.9226
				3.58056	0.0055	180.625	0.0124	3.58333	0.0108		3.58056	0.8897	3.58056	0.9185
				3.58333	0.0055	180.628	0.0124	3.58611	0.0111		3.58333	0.8891	3.58333	0.9139
				3.58611	0.0055	180.631	0.0124	3.58889	0.0117		3.58611	0.8885	3.58611	0.9095
				3.58889	0.0055	180.633	0.0127	3.59167	0.012		3.58889	0.8875	3.58889	0.9064
				3.59167	0.0055	180.636	0.0127	3.59444	0.013		3.59167	0.8869	3.59167	0.9015
				3.59444	0.0055	180.639	0.0127	3.59722	0.0133		3.59444	0.8866	3.59444	0.8944
				3.59722	0.0055	180.642	0.0127	3.6	0.0136		3.59722	0.8857	3.59722	0.8913
				3.6	0.0058	180.644	0.0127	3.60278	0.0139		3.6	0.8851	3.6	0.8891
				3.60278	0.0055	180.647	0.0133	3.60556	0.0145		3.60278	0.8847	3.60278	0.8947
				3.60556	0.0055	180.65	0.0133	3.60833	0.0148		3.60556	0.8835	3.60556	0.8872
				3.60833	0.0058	180.653	0.0133	3.61111	0.0151		3.60833	0.8832	3.60833	0.8866
				3.61111	0.0058	180.656	0.0133	3.61389	0.0155		3.61111	0.8826	3.61111	0.8823
				3.61389	-0.008	180.658	0.0055	3.61667	0.0158		3.61389	0.882	3.61389	0.8776
				3.61667	-0.0155	180.661	-0.004	3.61944	0.0161		3.61667	0.8813	3.61667	0.8717
				3.61944	-0.0161	180.664	-0.0052	3.62222	0.0164		3.61944	0.881	3.61944	0.8689
				3.62222	-0.017	180.667	-0.0058	3.625	0.0167		3.62222	0.8804	3.62222	0.8702
				3.625	-0.0173	180.669	-0.0068	3.62778	0.017		3.625	0.8801	3.625	0.8748
				3.62778	-0.0176	180.672	-0.0074	3.63056	0.0173		3.62778	0.8795	3.62778	0.8717
				3.63056	-0.0179	180.675	-0.008	3.63333	0.0176		3.63056	0.8792	3.63056	0.8782
				3.63333	-0.0179	180.678	-0.0086	3.63611	0.0179		3.63333	0.8789	3.63333	0.8689
				3.63611	-0.0182	180.681	-0.0089	3.63889	0.0179		3.63611	0.8782	3.63611	0.8674
				3.63889	-0.0186	180.683	-0.0096	3.64167	0.0179		3.63889	0.8779	3.63889	0.8618
				3.64167	-0.0186	180.686	-0.0099	3.64444	0.0179		3.64167	0.8779	3.64167	0.8544
				3.64444	-0.0186	180.689	-0.0102	3.64722	0.0182		3.64444	1.112	3.64444	1.1281
				3.64722	-0.0189	180.692	-0.0108	3.65	0.0179		3.64722	1.2112	3.64722	1.1805
				3.65	-0.0189	180.694	-0.0108	3.65278	0.0179		3.65	1.2155	3.65	1.1879
				3.65278	-0.0189	180.697	-0.0111	3.65556	0.0182		3.65278	1.2189	3.65278	1.1945
				3.65556	-0.0192	180.7	-0.0114	3.65833	0.0179		3.65556	1.3879	3.65556	1.3628
				3.65833	-0.0192	180.703	-0.0117	3.66111	0.0179		3.65833	1.4874	3.65833	1.8505
				3.66111	-0.0192	180.706	-0.012	3.66389	0.0179		3.66111	1.6083	3.66111	2.0393
				3.66389	-0.0192	180.708	-0.012	3.66667	0.0179		3.66389	1.8644	3.66389	2.0566
				3.66667	-0.0195	180.711	-0.0127	3.66944	0.0176		3.66667	1.9525	3.66667	2.0684
				3.66944	-0.0195	180.714	-0.0127	3.67222	0.0176		3.66944	1.9611	3.66944	2.0758
				3.67222	-0.0195	180.717	-0.0127	3.675	0.0176		3.67222	1.9649	3.67222	2.0824
				3.675	-0.0198	180.719	-0.013	3.67778	0.0176		3.675	1.967	3.675	2.087
				3.67778	-0.0198	180.722	-0.013	3.68056	0.0176		3.67778	1.9692	3.67778	2.0917
				3.68056	-0.0198	180.725	-0.013	3.68333	0.0176		3.68056	1.9707	3.68056	2.0963
				3.68333	-0.0198	180.728	-0.0133	3.68611	0.0176		3.68333	1.9726	3.68333	2.1003
				3.68611	-0.0198	180.731	-0.0133	3.68889	0.0173		3.68611	1.9738	3.68611	2.1047
				3.68889	-0.0201	180.733	-0.0133	3.69167	0.0173		3.68889	1.9757	3.68889	2.109
				3.69167	-0.0198	180.736	-0.0133	3.69444	0.0173		3.69167	1.9766	3.69167	2.1137
				3.69444	-0.0201	180.739	-0.0136	3.69722	0.0173		3.69444	1.9782	3.69444	2.1183
				3.69722	-0.0201	180.742	-0.0136	3.7	0.0173		3.69722	1.9794	3.69722	2.1227
				3.7	-0.0102	180.744	-0.0077	3.70278	0.0173		3.7	1.981	3.7	2.1264
				3.70278	-0.0034	180.747	0.004	3.70556	0.017		3.70278	1.9822	3.70278	2.1295
				3.70556	-0.0021	180.75	0.0055	3.70833	0.0173		3.70556	1.9835	3.70556	2.1341
				3.70833	-0.0012	180.753	0.0065	3.71111	0.0173		3.70833	1.9847	3.70833	2.1375
				3.71111	0.0012	180.756	0.0071	3.71389	0.017		3.71111	1.9862	3.71111	2.1406
				3.71389	0.0018	180.758	0.008	3.71667	0.017		3.71389	1.9875	3.71389	2.1447
				3.71667	0.0027	180.761	0.0086	3.71944	0.017		3.71667	1.989	3.71667	2.1496
				3.71944	0.0031	180.764	0.0093	3.72222	0.017		3.71944	1.9906	3.71944	2.1543
				3.72222	0.0037	180.767	0.0096	3.725	0.017		3.72222	1.9918	3.72222	2.1586
				3.725	0.004	180.769	0.0102	3.72778	0.017		3.725	1.9934	3.725	2.1642
				3.72778	0.0043	180.772	0.0105	3.73056	0.0099		3.72778	1.9949	3.72778	2.1688
				3.73056	0.0046	180.775	0.0108	3.73333	-0.0037		3.73056	1.9968	3.73056	2.1735
				3.73333	0.0046	180.778	0.0111	3.73611	-0.0052		3.73333	1.9986	3.73333	2.1769
				3.73611	0.0052	180.781	0.0114	3.73889	-0.0058		3.73611	2.0005	3.73611	2.1837
				3.73889	0.0052	180.783	0.0114	3.74167	-0.0065		3.73889	2.0021	3.73889	2.1893
				3.74167	0.0052	180.786	0.0117	3.74444	-0.0071		3.74167	1.9481	3.74167	2.0545
				3.74444	0.0055	180.789	0.012	3.74722	-0.0074		3.74444	1.8126	3.74444	1.8594
				3.74722	0.0055	180.792	0.012	3.75	-0.008		3.74722	1.7894	3.74722	1.8201
				3.75	0.0055	180.794	0.0124	3.75278	-0.0086		3.75	1.7779	3.75	1.8005
				3.75278	0.0055	180.797	0.0124	3.75556	-0.0089		3.75278	1.742	3.75278	1.7323
				3.75556	0.0055	180.8	0.0124	3.75833	-0.0093		3.75556	0.9046	3.75556	0.9471
				3.75833	0.0055	180.803	0.0127	3.76111	-0.0096		3.75833	0.9002	3.75833	0.9412
				3.76111	0.0055	180.806	0.0127	3.76389	-0.0102		3.76111	0.8975	3.76111	0.9362
				3.76389	0.0058	180.808	0.0127	3.76667	-0.0105		3.76389	0.8962	3.76389	0.9319
				3.76667	0.0055	180.811	0.0127	3.76944	-0.0108		3.76667	0.8947	3.76667	0.9263
				3.76944	0.0058	180.814	0.0133	3.77222	-0.0111		3.76944	0.8934	3.76944	0.921
				3.77222	0.0055	180.817	0.0133	3.775	-0.0114		3.77222	0.8928	3.77222	0.9176
				3.775	0.0058	180.819	0.0133	3.77778	-0.0117		3.775	0.8916	3.775	0.9142
				3.77778	0.0055	180.822	0.0133	3.78056	-0.0124		3.77778	0.8909	3.77778	0.9173
				3.78056	0.0058	180.825	0.0133	3.78333	-0.013		3.78056	0.89	3.78056	0.9133
				3.78333	0.0058	180.828	0.0136	3.78611	-0.0133		3.78333	0.8894	3.78333	0.9074
				3.78611	-0.0077	180.831	0.0058	3.78889	-0.0136		3.78611	0.8885	3.78611	0.8999
				3.78889	-0.0151	180.833	-0.004	3.79167	-0.0139		3.78889	0.8878	3.78889	0.9068
				3.79167	-0.0164	180.836	-0.0052	3.79444	-0.0142		3.79167	0.8872	3.79167	0.9012
				3.79444	-0.0167	180.839	-0.0058	3.79722	-0.0145		3.79444	0.8866	3.79444	0.8953
				3.79722	-0.0173	180.842	-0.0068	3.8	-0.0148		3.79722	0.886	3.79722	0.8909
				3.8	-0.0176	180.844	-0.0074	3.80278	-0.0151		3.8	0.8857	3.8	0.8847
				3.80278	-0.0176	180.847	-0.008	3.80556	-0.0155		3.80278	0.8847	3.80278	0.8804
				3.80556	-0.0179	180.85	-0.0086	3.80833	-0.0158		3.80556	0.8844	3.80556	0.8751
				3.80833	-0.0182	180.853	-0.0089	3.81111	-0.0161		3.80833	0.8835	3.80833	0.8689
				3.81111	-0.0182	180.856	-0.0096	3.81389	-0.0164		3.81111	0.8829	3.81111	0.8652
				3.81389	-0.0186	180.858	-0.0099	3.81667	-0.0167		3.81389	0.8826	3.81389	0.877
				3.81667	-0.0186	180.861	-0.0102	3.81944	-0.0167		3.81667	0.8813	3.81667	0.8739
				3.81944	-0.0189	180.864	-0.0105	3.82222	-0.017		3.81944	0.8813	3.81944	0.8699
				3.82222	-0.0189	180.867	-0.0108	3.825	-0.0173		3.82222	0.881	3.82222	0.8909
				3.825	-0.0189	180.869	-0.0111	3.82778	-0.0176		3.825	0.8804	3.825	0.8758
				3.82778	-0.0189	180.872	-0.0114	3.83056	-0.0176		3.82778	0.8798	3.82778	0.8723
				3.83056	-0.0192	180.875	-0.0117	3.83333	-0.0179		3.83056	0.8801	3.83056	0.8692
				3.83333	-0.0192	180.878	-0.0117	3.83611	-0.0179		3.83333	0.8795	3.83333	0.8677
				3.83611	-0.0192	180.881	-0.012	3.83889	-0.0182		3.83611	0.8792	3.83611	0.8643
				3.83889	-0.0195	180.883	-0.012	3.84167	-0.0182		3.83889	1.0766	3.83889	1.1287
				3.84167	-0.0195	180.886	-0.0127	3.84444	-0.0182		3.84167	1.2106	3.84167	1.1802
				3.84444	-0.0195	180.889	-0.0127	3.84722	-0.0182		3.84444	1.2152	3.84444	1.1876
				3.84722	-0.0195	180.892	-0.013	3.85	-0.0182		3.84722	1.2183	3.84722	1.1938
				3.85	-0.0198	180.894	-0.013	3.85278	-0.0186		3.85	1.3485	3.85	1.3588
				3.85278	-0.0198	180.897	-0.0133	3.85556	-0.0182		3.85278	1.4837	3.85278	1.8222
				3.85556	-0.0198	180.9	-0.0133	3.85833	-0.0182		3.85556	1.6015	3.85556	2.0399
				3.85833	-0.0198	180.903	-0.0133	3.86111	-0.0186		3.85833	1.8567	3.85833	2.06
				3.86111	-0.0198	180.906	-0.0133	3.86389	-0.0186		3.86111	1.9515	3.86111	2.0706
				3.86389	-0.0198	180.908	-0.0133	3.86667	-0.0186		3.86389	1.9608	3.86389	2.0786
				3.86667	-0.0201	180.911	-0.0136	3.86944	-0.0182		3.86667	1.9645	3.86667	2.0842
				3.86944	-0.0201	180.914	-0.0136	3.87222	-0.0186		3.86944	1.967	3.86944	2.0889
				3.87222	-0.0102	180.917	-0.0074	3.875	-0.0186		3.87222	1.9689	3.87222	2.0941
				3.875	-0.0034	180.919	0.004	3.87778	-0.0186		3.875	1.9704	3.875	2.0988
				3.87778	-0.0021	180.922	0.0055	3.88056	-0.0182		3.87778	1.972	3.87778	2.1041
				3.88056	-0.0012	180.925	0.0065	3.88333	-0.0182		3.88056	1.9735	3.88056	2.1081
				3.88333	0.0012	180.928	0.0071	3.88611	-0.0182		3.88333	1.9748	3.88333	2.1124
				3.88611	0.0018	180.931	0.008	3.88889	-0.0182		3.88611	1.9763	3.88611	2.1149
				3.88889	0.0027	180.933	0.0086	3.89167	-0.0182		3.88889	1.9776	3.88889	2.1192
				3.89167	0.0031	180.936	0.0093	3.89444	-0.0182		3.89167	1.9788	3.89167	2.1233
				3.89444	0.0037	180.939	0.0096	3.89722	-0.0182		3.89444	1.9804	3.89444	2.1276
				3.89722	0.0043	180.942	0.0102	3.9	-0.0096		3.89722	1.9816	3.89722	2.132
				3.9	0.0043	180.944	0.0105	3.90278	0.0055		3.9	1.9828	3.9	2.1357
				3.90278	0.0046	180.947	0.0108	3.90556	0.0068		3.90278	1.9844	3.90278	2.1397
				3.90556	0.0052	180.95	0.0111	3.90833	0.0077		3.90556	1.9856	3.90556	2.145
				3.90833	0.0052	180.953	0.0114	3.91111	0.0083		3.90833	1.9872	3.90833	2.1493
				3.91111	0.0052	180.956	0.0117	3.91389	0.0089		3.91111	1.9887	3.91111	2.1537
				3.91389	0.0055	180.958	0.0117	3.91667	0.0096		3.91389	1.99	3.91389	2.158
				3.91667	0.0055	180.961	0.0117	3.91944	0.0102		3.91667	1.9915	3.91667	2.1623
				3.91944	0.0055	180.964	0.012	3.92222	0.0105		3.91944	1.9928	3.91944	2.1676
				3.92222	0.0055	180.967	0.012	3.925	0.0111		3.92222	1.9943	3.92222	2.1726
				3.925	0.0055	180.969	0.0124	3.92778	0.0117		3.925	1.9962	3.925	2.1757
				3.92778	0.0055	180.972	0.0124	3.93056	0.012		3.92778	1.998	3.92778	2.18
				3.93056	0.0055	180.975	0.0127	3.93333	0.0127		3.93056	1.9996	3.93056	2.1843
				3.93333	0.0058	180.978	0.0127	3.93611	0.0133		3.93333	2.0014	3.93333	2.1921
				3.93611	0.0058	180.981	0.0127	3.93889	0.0136		3.93611	1.9587	3.93611	2.0811
				3.93889	0.0058	180.983	0.0127	3.94167	0.0139		3.93889	1.8133	3.93889	1.8619
				3.94167	0.0058	180.986	0.0127	3.94444	0.0145		3.94167	1.7897	3.94167	1.8226
				3.94444	0.0058	180.989	0.0133	3.94722	0.0148		3.94444	1.7779	3.94444	1.8024
				3.94722	0.0058	180.992	0.0133	3.95	0.0151		3.94722	1.7385	3.94722	1.7125
				3.95	0.0058	180.994	0.0133	3.95278	0.0155		3.95	0.9064	3.95	0.9514
				3.95278	0.0058	180.997	0.0133	3.95556	0.0158		3.95278	0.9021	3.95278	0.9446
				3.95556	0.0058	181	0.0136	3.95833	0.0161		3.95556	0.9002	3.95556	0.9378
				3.95833	-0.0074	181.003	0.0065	3.96111	0.0164		3.95833	0.8975	3.95833	0.9337
				3.96111	-0.0151	181.006	-0.004	3.96389	0.0167		3.96111	0.8959	3.96111	0.9281
				3.96389	-0.0161	181.008	-0.0052	3.96667	0.017		3.96389	0.8959	3.96389	0.9241
				3.96667	-0.0167	181.011	-0.0058	3.96944	0.0173		3.96667	0.8947	3.96667	0.9207
				3.96944	-0.017	181.014	-0.0068	3.97222	0.0176		3.96944	0.8937	3.96944	0.9161
				3.97222	-0.0173	181.017	-0.0074	3.975	0.0176		3.97222	0.8928	3.97222	0.9114
				3.975	-0.0176	181.019	-0.008	3.97778	0.0179		3.975	0.8922	3.975	0.9061
				3.97778	-0.0179	181.022	-0.0086	3.98056	0.0179		3.97778	0.8913	3.97778	0.9052
				3.98056	-0.0179	181.025	-0.0089	3.98333	0.0179		3.98056	0.8903	3.98056	0.8996
				3.98333	-0.0182	181.028	-0.0096	3.98611	0.0179		3.98333	0.8897	3.98333	0.8944
				3.98611	-0.0182	181.031	-0.0099	3.98889	0.0182		3.98611	0.8894	3.98611	0.9111
				3.98889	-0.0186	181.033	-0.0105	3.99167	0.0179		3.98889	0.8885	3.98889	0.8984
				3.99167	-0.0186	181.036	-0.0108	3.99444	0.0179		3.99167	0.8882	3.99167	0.8928
				3.99444	-0.0189	181.039	-0.0111	3.99722	0.0179		3.99444	0.8875	3.99444	0.8875
				3.99722	-0.0189	181.042	-0.0111	4	0.0179		3.99722	0.8869	3.99722	0.882
				4	-0.0189	181.044	-0.0114	4.00278	0.0179		4	0.8863	4	0.8764
				4.00278	-0.0189	181.047	-0.0117	4.00556	0.0179		4.00278	0.8857	4.00278	0.872
				4.00556	-0.0192	181.05	-0.012	4.00833	0.0176		4.00556	0.8851	4.00556	0.8823
				4.00833	-0.0192	181.053	-0.012	4.01111	0.0179		4.00833	0.8844	4.00833	0.8792
				4.01111	-0.0192	181.056	-0.0127	4.01389	0.0179		4.01111	0.8835	4.01111	0.8767
				4.01389	-0.0195	181.058	-0.0127	4.01667	0.0176		4.01389	0.8835	4.01389	0.872
				4.01667	-0.0195	181.061	-0.0127	4.01944	0.0176		4.01667	0.8826	4.01667	0.8683
				4.01944	-0.0195	181.064	-0.013	4.02222	0.0176		4.01944	0.8816	4.01944	0.8671
				4.02222	-0.0195	181.067	-0.013	4.025	0.0176		4.02222	0.882	4.02222	0.8637
				4.025	-0.0195	181.069	-0.0133	4.02778	0.0176		4.025	0.8816	4.025	0.8754
				4.02778	-0.0198	181.072	-0.0133	4.03056	0.0173		4.02778	0.8813	4.02778	0.8711
				4.03056	-0.0198	181.075	-0.0133	4.03333	0.0173		4.03056	0.881	4.03056	0.8661
				4.03333	-0.0198	181.078	-0.0133	4.03611	0.0173		4.03333	1.0382	4.03333	1.1281
				4.03611	-0.0198	181.081	-0.0133	4.03889	0.0173		4.03611	1.2106	4.03611	1.1802
				4.03889	-0.0198	181.083	-0.0136	4.04167	0.0173		4.03889	1.2149	4.03889	1.1876
				4.04167	-0.0201	181.086	-0.0136	4.04444	0.0173		4.04167	1.2183	4.04167	1.1938
				4.04444	-0.0111	181.089	-0.0055	4.04722	0.017		4.04444	1.3935	4.04444	1.3631
				4.04722	-0.0034	181.092	0.0043	4.05	0.017		4.04722	1.484	4.04722	1.8604
				4.05	-0.0021	181.094	0.0055	4.05278	0.017		4.05	1.6024	4.05	2.0414
				4.05278	-0.0012	181.097	0.0065	4.05556	0.017		4.05278	1.8576	4.05278	2.0622
				4.05556	0.0012	181.1	0.0071	4.05833	0.017		4.05556	1.9515	4.05556	2.0731
				4.05833	0.0018	181.103	0.008	4.06111	0.017		4.05833	1.9608	4.05833	2.0802
				4.06111	0.0027	181.106	0.0086	4.06389	0.017		4.06111	1.9645	4.06111	2.0864
				4.06389	0.0031	181.108	0.0093	4.06667	0.017		4.06389	1.9667	4.06389	2.092
				4.06667	0.0037	181.111	0.0099	4.06944	0.0099		4.06667	1.9686	4.06667	2.0972
				4.06944	0.004	181.114	0.0102	4.07222	-0.0037		4.06944	1.9704	4.06944	2.1019
				4.07222	0.0043	181.117	0.0105	4.075	-0.0046		4.07222	1.972	4.07222	2.1059
				4.075	0.0046	181.119	0.0108	4.07778	-0.0058		4.075	1.9738	4.075	2.1084
				4.07778	0.0052	181.122	0.0111	4.08056	-0.0065		4.07778	1.9751	4.07778	2.1137
				4.08056	0.0052	181.125	0.0114	4.08333	-0.0071		4.08056	1.9763	4.08056	2.1183
				4.08333	0.0055	181.128	0.0117	4.08611	-0.0077		4.08333	1.9779	4.08333	2.1227
				4.08611	0.0055	181.131	0.0117	4.08889	-0.008		4.08611	1.9791	4.08611	2.1267
				4.08889	0.0055	181.133	0.012	4.09167	-0.0086		4.08889	1.9807	4.08889	2.1307
				4.09167	0.0055	181.136	0.012	4.09444	-0.0089		4.09167	1.9822	4.09167	2.1347
				4.09444	0.0058	181.139	0.0124	4.09722	-0.0093		4.09444	1.9831	4.09444	2.1391
				4.09722	0.0058	181.142	0.0124	4.1	-0.0096		4.09722	1.9847	4.09722	2.144
				4.1	0.0055	181.144	0.0124	4.10278	-0.0102		4.1	1.9859	4.1	2.1484
				4.10278	0.0058	181.147	0.0127	4.10556	-0.0105		4.10278	1.9872	4.10278	2.1524
				4.10556	0.0058	181.15	0.0127	4.10833	-0.0108		4.10556	1.989	4.10556	2.1574
				4.10833	0.0058	181.153	0.0127	4.11111	-0.0111		4.10833	1.9903	4.10833	2.1608
				4.11111	0.0058	181.156	0.0127	4.11389	-0.0114		4.11111	1.9918	4.11111	2.1648
				4.11389	0.0058	181.158	0.0133	4.11667	-0.012		4.11389	1.9931	4.11389	2.1676
				4.11667	0.0058	181.161	0.0133	4.11944	-0.012		4.11667	1.9946	4.11667	2.1716
				4.11944	0.0058	181.164	0.0133	4.12222	-0.013		4.11944	1.9965	4.11944	2.1757
				4.12222	0.0058	181.167	0.0133	4.125	-0.0133		4.12222	1.9983	4.12222	2.1781
				4.125	0.0058	181.169	0.0133	4.12778	-0.0136		4.125	1.9999	4.125	2.1847
				4.12778	0.0058	181.172	0.0136	4.13056	-0.0139		4.12778	2.0017	4.12778	2.1887
				4.13056	-0.0058	181.175	0.0071	4.13333	-0.0142		4.13056	1.9497	4.13056	2.0824
				4.13333	-0.0151	181.178	-0.004	4.13611	-0.0145		4.13333	1.8129	4.13333	1.8551
				4.13611	-0.0161	181.181	-0.0052	4.13889	-0.0148		4.13611	1.7897	4.13611	1.8151
				4.13889	-0.0167	181.183	-0.0062	4.14167	-0.0151		4.13889	1.7779	4.13889	1.7956
				4.14167	-0.017	181.186	-0.0068	4.14444	-0.0155		4.14167	1.7361	4.14167	1.6992
				4.14444	-0.0173	181.189	-0.0074	4.14722	-0.0155		4.14444	0.9086	4.14444	0.9533
				4.14722	-0.0176	181.192	-0.008	4.15	-0.0161		4.14722	0.9033	4.14722	0.9464
				4.15	-0.0179	181.194	-0.0086	4.15278	-0.0161		4.15	0.9018	4.15	0.9402
				4.15278	-0.0179	181.197	-0.0089	4.15556	-0.0167		4.15278	0.8993	4.15278	0.9343
				4.15556	-0.0182	181.2	-0.0096	4.15833	-0.0167		4.15556	0.8978	4.15556	0.9312
				4.15833	-0.0182	181.203	-0.0099	4.16111	-0.017		4.15833	0.8975	4.15833	0.926
				4.16111	-0.0186	181.206	-0.0105	4.16389	-0.0173		4.16111	0.8959	4.16111	0.9216
				4.16389	-0.0186	181.208	-0.0108	4.16667	-0.0176		4.16389	0.8953	4.16389	0.9173
				4.16667	-0.0189	181.211	-0.0111	4.16944	-0.0176		4.16667	0.895	4.16667	0.9117
				4.16944	-0.0189	181.214	-0.0114	4.17222	-0.0179		4.16944	0.8937	4.16944	0.9061
				4.17222	-0.0189	181.217	-0.0114	4.175	-0.0179		4.17222	0.8934	4.17222	0.9024
				4.175	-0.0189	181.219	-0.0117	4.17778	-0.0182		4.175	0.8925	4.175	0.8975
				4.17778	-0.0189	181.222	-0.012	4.18056	-0.0182		4.17778	0.8922	4.17778	0.8913
				4.18056	-0.0192	181.225	-0.012	4.18333	-0.0182		4.18056	0.8909	4.18056	0.9114
				4.18333	-0.0192	181.228	-0.0127	4.18611	-0.0182		4.18333	0.8903	4.18333	0.8993
				4.18611	-0.0192	181.231	-0.0127	4.18889	-0.0186		4.18611	0.8897	4.18611	0.8937
				4.18889	-0.0195	181.233	-0.0127	4.19167	-0.0186		4.18889	0.8894	4.18889	0.8882
				4.19167	-0.0195	181.236	-0.013	4.19444	-0.0186		4.19167	0.8882	4.19167	0.8829
				4.19444	-0.0195	181.239	-0.013	4.19722	-0.0186		4.19444	0.8872	4.19444	0.8767
				4.19722	-0.0195	181.242	-0.013	4.2	-0.0186		4.19722	0.8872	4.19722	0.8714
				4.2	-0.0195	181.244	-0.0133	4.20278	-0.0186		4.2	0.8866	4.2	0.8764
				4.20278	-0.0198	181.247	-0.0133	4.20556	-0.0182		4.20278	0.886	4.20278	0.8736
				4.20556	-0.0198	181.25	-0.0133	4.20833	-0.0186		4.20556	0.8857	4.20556	0.8692
				4.20833	-0.0198	181.253	-0.0133	4.21111	-0.0186		4.20833	0.8851	4.20833	0.8761
				4.21111	-0.0198	181.256	-0.0133	4.21389	-0.0186		4.21111	0.8844	4.21111	0.877
				4.21389	-0.0198	181.258	-0.0136	4.21667	-0.0186		4.21389	0.8841	4.21389	0.8717
				4.21667	-0.0105	181.261	-0.0062	4.21944	-0.0182		4.21667	0.8835	4.21667	0.8696
				4.21944	-0.0034	181.264	0.004	4.22222	-0.0186		4.21944	0.8832	4.21944	0.8652
				4.22222	-0.0021	181.267	0.0055	4.225	-0.0182		4.22222	0.8829	4.22222	0.8615
				4.225	-0.0012	181.269	0.0065	4.22778	-0.0182		4.225	0.8826	4.225	0.8804
				4.22778	0.0012	181.272	0.0074	4.23056	-0.0182		4.22778	1.0391	4.22778	1.1256
				4.23056	0.0018	181.275	0.008	4.23333	-0.0182		4.23056	1.2103	4.23056	1.1805
				4.23333	0.0024	181.278	0.0086	4.23611	-0.0182		4.23333	1.2146	4.23333	1.1879
				4.23611	0.0031	181.281	0.0093	4.23889	-0.0093		4.23611	1.2177	4.23611	1.1941
				4.23889	0.0037	181.283	0.0099	4.24167	0.0055		4.23889	1.3916	4.23889	1.3619
				4.24167	0.004	181.286	0.0102	4.24444	0.0068		4.24167	1.4812	4.24167	1.848
				4.24444	0.0043	181.289	0.0105	4.24722	0.0077		4.24444	1.5966	4.24444	2.0442
				4.24722	0.0046	181.292	0.0108	4.25	0.0083		4.24722	1.8501	4.24722	2.0625
				4.25	0.0052	181.294	0.0111	4.25278	0.0089		4.25	1.9506	4.25	2.074
				4.25278	0.0052	181.297	0.0114	4.25556	0.0096		4.25278	1.9605	4.25278	2.0799
				4.25556	0.0055	181.3	0.0117	4.25833	0.0102		4.25556	1.9639	4.25556	2.0864
				4.25833	0.0055	181.303	0.0117	4.26111	0.0108		4.25833	1.9667	4.25833	2.091
				4.26111	0.0055	181.306	0.012	4.26389	0.0111		4.26111	1.9686	4.26111	2.0957
				4.26389	0.0055	181.308	0.012	4.26667	0.0117		4.26389	1.9704	4.26389	2.0997
				4.26667	0.0058	181.311	0.0124	4.26944	0.012		4.26667	1.972	4.26667	2.1034
				4.26944	0.0058	181.314	0.0124	4.27222	0.013		4.26944	1.9735	4.26944	2.1062
				4.27222	0.0058	181.317	0.0124	4.275	0.0133		4.27222	1.9751	4.27222	2.1106
				4.275	0.0058	181.319	0.0127	4.27778	0.0136		4.275	1.9766	4.275	2.1146
				4.27778	0.0058	181.322	0.0127	4.28056	0.0139		4.27778	1.9779	4.27778	2.1189
				4.28056	0.0058	181.325	0.0127	4.28333	0.0145		4.28056	1.9791	4.28056	2.123
				4.28333	0.0058	181.328	0.0133	4.28611	0.0148		4.28333	1.9807	4.28333	2.127
				4.28611	0.0058	181.331	0.0133	4.28889	0.0151		4.28611	1.9819	4.28611	2.1313
				4.28889	0.0058	181.333	0.0133	4.29167	0.0155		4.28889	1.9831	4.28889	2.1357
				4.29167	0.0062	181.336	0.0133	4.29444	0.0158		4.29167	1.9844	4.29167	2.1397
				4.29444	0.0062	181.339	0.0133	4.29722	0.0161		4.29444	1.9859	4.29444	2.1437
				4.29722	0.0062	181.342	0.0133	4.3	0.0164		4.29722	1.9869	4.29722	2.1475
				4.3	0.0062	181.344	0.0133	4.30278	0.0167		4.3	1.9887	4.3	2.1515
				4.30278	-0.0071	181.347	0.0065	4.30556	0.017		4.30278	1.99	4.30278	2.1555
				4.30556	-0.0148	181.35	-0.004	4.30833	0.0173		4.30556	1.9915	4.30556	2.1602
				4.30833	-0.0158	181.353	-0.0052	4.31111	0.0173		4.30833	1.9931	4.30833	2.1642
				4.31111	-0.0164	181.356	-0.0062	4.31389	0.0176		4.31111	1.9946	4.31111	2.1682
				4.31389	-0.0167	181.358	-0.0068	4.31667	0.0179		4.31389	1.9965	4.31389	2.171
				4.31667	-0.017	181.361	-0.0074	4.31944	0.0179		4.31667	1.998	4.31667	2.1772
				4.31944	-0.0173	181.364	-0.008	4.32222	0.0179		4.31944	1.9999	4.31944	2.1816
				4.32222	-0.0176	181.367	-0.0086	4.325	0.0182		4.32222	2.0017	4.32222	2.1868
				4.325	-0.0179	181.369	-0.0093	4.32778	0.0182		4.325	1.963	4.325	2.052
				4.32778	-0.0179	181.372	-0.0096	4.33056	0.0182		4.32778	1.8129	4.32778	1.861
				4.33056	-0.0182	181.375	-0.0102	4.33333	0.0179		4.33056	1.7897	4.33056	1.8213
				4.33333	-0.0182	181.378	-0.0105	4.33611	0.0179		4.33333	1.7779	4.33333	1.8009
				4.33611	-0.0186	181.381	-0.0108	4.33889	0.0179		4.33611	1.7426	4.33611	1.7271
				4.33889	-0.0186	181.383	-0.0111	4.34167	0.0179		4.33889	0.9105	4.33889	0.9539
				4.34167	-0.0186	181.386	-0.0111	4.34444	0.0179		4.34167	0.9055	4.34167	0.9474
				4.34444	-0.0189	181.389	-0.0114	4.34722	0.0179		4.34444	0.9033	4.34444	0.9412
				4.34722	-0.0189	181.392	-0.0117	4.35	0.0176		4.34722	0.9018	4.34722	0.9362
				4.35	-0.0189	181.394	-0.0117	4.35278	0.0179		4.35	0.9006	4.35	0.9316
				4.35278	-0.0189	181.397	-0.012	4.35556	0.0176		4.35278	0.8984	4.35278	0.9272
				4.35556	-0.0192	181.4	-0.0127	4.35833	0.0176		4.35556	0.8978	4.35556	0.9226
				4.35833	-0.0192	181.403	-0.0127	4.36111	0.0176		4.35833	0.8975	4.35833	0.9195
				4.36111	-0.0192	181.406	-0.013	4.36389	0.0176		4.36111	0.8965	4.36111	0.9154
				4.36389	-0.0195	181.408	-0.013	4.36667	0.0173		4.36389	0.8953	4.36389	0.9099
				4.36667	-0.0195	181.411	-0.013	4.36944	0.0176		4.36667	0.8947	4.36667	0.9052
				4.36944	-0.0195	181.414	-0.0133	4.37222	0.0173		4.36944	0.8944	4.36944	0.9055
				4.37222	-0.0195	181.417	-0.0133	4.375	0.0173		4.37222	0.8931	4.37222	0.9108
				4.375	-0.0195	181.419	-0.0133	4.37778	0.0173		4.375	0.8928	4.375	0.9027
				4.37778	-0.0195	181.422	-0.0133	4.38056	0.0173		4.37778	0.8925	4.37778	0.8962
				4.38056	-0.0198	181.425	-0.0133	4.38333	0.0173		4.38056	0.8909	4.38056	0.8922
				4.38333	-0.0198	181.428	-0.0136	4.38611	0.0173		4.38333	0.8906	4.38333	0.8869
				4.38611	-0.0198	181.431	-0.0136	4.38889	0.0173		4.38611	0.8903	4.38611	0.894
				4.38889	-0.0111	181.433	-0.0055	4.39167	0.0173		4.38889	0.8897	4.38889	0.8869
				4.39167	-0.0034	181.436	0.0043	4.39444	0.017		4.39167	0.8891	4.39167	0.8832
				4.39444	-0.0021	181.439	0.0055	4.39722	0.017		4.39444	0.8878	4.39444	0.8773
				4.39722	-0.0012	181.442	0.0065	4.4	0.017		4.39722	0.8882	4.39722	0.873
				4.4	0.0012	181.444	0.0071	4.40278	0.017		4.4	0.8875	4.4	0.8671
				4.40278	0.0021	181.447	0.008	4.40556	0.017		4.40278	0.8866	4.40278	0.8841
				4.40556	0.0027	181.45	0.0086	4.40833	0.0096		4.40556	0.886	4.40556	0.881
				4.40833	0.0034	181.453	0.0093	4.41111	-0.0037		4.40833	0.886	4.40833	0.8773
				4.41111	0.0037	181.456	0.0099	4.41389	-0.0052		4.41111	0.8857	4.41111	0.8742
				4.41389	0.0043	181.458	0.0102	4.41667	-0.0058		4.41389	0.8851	4.41389	0.8696
				4.41667	0.0046	181.461	0.0108	4.41944	-0.0065		4.41667	0.8847	4.41667	0.8661
				4.41944	0.0046	181.464	0.0108	4.42222	-0.0071		4.41944	0.8847	4.41944	0.8609
				4.42222	0.0052	181.467	0.0111	4.425	-0.0077		4.42222	1.1002	4.42222	1.0844
				4.425	0.0052	181.469	0.0114	4.42778	-0.008		4.425	1.2096	4.425	1.1802
				4.42778	0.0055	181.472	0.0117	4.43056	-0.0083		4.42778	1.2143	4.42778	1.1876
				4.43056	0.0055	181.475	0.0117	4.43333	-0.0089		4.43056	1.2174	4.43056	1.1938
				4.43333	0.0058	181.478	0.012	4.43611	-0.0093		4.43333	1.3439	4.43333	1.3656
				4.43611	0.0058	181.481	0.012	4.43889	-0.0096		4.43611	1.48	4.43611	1.8669
				4.43889	0.0058	181.483	0.0124	4.44167	-0.0099		4.43889	1.595	4.43889	2.0405
				4.44167	0.0058	181.486	0.0124	4.44444	-0.0105		4.44167	1.847	4.44167	2.0628
				4.44444	0.0058	181.489	0.0124	4.44722	-0.0108		4.44444	1.9503	4.44444	2.0731
				4.44722	0.0058	181.492	0.0127	4.45	-0.0111		4.44722	1.9605	4.44722	2.0814
				4.45	0.0062	181.494	0.0127	4.45278	-0.0114		4.45	1.9639	4.45	2.0864
				4.45278	0.0062	181.497	0.0127	4.45556	-0.0117		4.45278	1.9667	4.45278	2.092
				4.45556	0.0058	181.5	0.0127	4.45833	-0.012		4.45556	1.9686	4.45556	2.0969
				4.45833	0.0062	181.503	0.0133	4.46111	-0.013		4.45833	1.9701	4.45833	2.1013
				4.46111	0.0062	181.506	0.0133	4.46389	-0.0133		4.46111	1.9717	4.46111	2.1053
				4.46389	0.0062	181.508	0.0133	4.46667	-0.0136		4.46389	1.9738	4.46389	2.1093
				4.46667	0.0062	181.511	0.0133	4.46944	-0.0139		4.46667	1.9751	4.46667	2.1127
				4.46944	0.0062	181.514	0.0136	4.47222	-0.0142		4.46944	1.9766	4.46944	2.1171
				4.47222	0.0062	181.517	0.0136	4.475	-0.0145		4.47222	1.9779	4.47222	2.1208
				4.475	-0.0055	181.519	0.0049	4.47778	-0.0148		4.475	1.9791	4.475	2.1254
				4.47778	-0.0148	181.522	-0.004	4.48056	-0.0148		4.47778	1.9807	4.47778	2.1289
				4.48056	-0.0158	181.525	-0.0052	4.48333	-0.0155		4.48056	1.9819	4.48056	2.1326
				4.48333	-0.0161	181.528	-0.0062	4.48611	-0.0158		4.48333	1.9835	4.48333	2.1344
				4.48611	-0.0167	181.531	-0.0068	4.48889	-0.0158		4.48611	1.9844	4.48611	2.1391
				4.48889	-0.017	181.533	-0.0074	4.49167	-0.0164		4.48889	1.9856	4.48889	2.1434
				4.49167	-0.0173	181.536	-0.008	4.49444	-0.0164		4.49167	1.9872	4.49167	2.1471
				4.49444	-0.0176	181.539	-0.0086	4.49722	-0.0167		4.49444	1.9887	4.49444	2.1521
				4.49722	-0.0176	181.542	-0.0089	4.5	-0.017		4.49722	1.9903	4.49722	2.1564
				4.5	-0.0179	181.544	-0.0096	4.50278	-0.0173		4.5	1.9918	4.5	2.1602
				4.50278	-0.0179	181.547	-0.0099	4.50556	-0.0173		4.50278	1.9931	4.50278	2.1648
				4.50556	-0.0182	181.55	-0.0105	4.50833	-0.0176		4.50556	1.9946	4.50556	2.1692
				4.50833	-0.0182	181.553	-0.0108	4.51111	-0.0179		4.50833	1.9965	4.50833	2.1732
				4.51111	-0.0186	181.556	-0.0111	4.51389	-0.0179		4.51111	1.9983	4.51111	2.1778
				4.51389	-0.0186	181.558	-0.0114	4.51667	-0.0179		4.51389	1.9999	4.51389	2.1831
				4.51667	-0.0186	181.561	-0.0114	4.51944	-0.0182		4.51667	2.0021	4.51667	2.1871
				4.51944	-0.0186	181.564	-0.0117	4.52222	-0.0182		4.51944	1.9518	4.51944	2.056
				4.52222	-0.0189	181.567	-0.012	4.525	-0.0182		4.52222	1.8129	4.52222	1.861
				4.525	-0.0189	181.569	-0.012	4.52778	-0.0182		4.525	1.7897	4.525	1.821
				4.52778	-0.0192	181.572	-0.0127	4.53056	-0.0186		4.52778	1.7779	4.52778	1.8005
				4.53056	-0.0192	181.575	-0.0127	4.53333	-0.0182		4.53056	1.7367	4.53056	1.7342
				4.53333	-0.0192	181.578	-0.013	4.53611	-0.0186		4.53333	0.9123	4.53333	0.9539
				4.53611	-0.0192	181.581	-0.013	4.53889	-0.0186		4.53611	0.9077	4.53611	0.9468
				4.53889	-0.0192	181.583	-0.013	4.54167	-0.0186		4.53889	0.9052	4.53889	0.9421
				4.54167	-0.0195	181.586	-0.0133	4.54444	-0.0186		4.54167	0.9037	4.54167	0.9368
				4.54444	-0.0195	181.589	-0.0133	4.54722	-0.0186		4.54444	0.9021	4.54444	0.9322
				4.54722	-0.0195	181.592	-0.0133	4.55	-0.0186		4.54722	0.9009	4.54722	0.9275
				4.55	-0.0195	181.594	-0.0133	4.55278	-0.0182		4.55	0.9002	4.55	0.9238
				4.55278	-0.0195	181.597	-0.0133	4.55556	-0.0186		4.55278	0.899	4.55278	0.9229
				4.55556	-0.0198	181.6	-0.0136	4.55833	-0.0182		4.55556	0.8978	4.55556	0.9173
				4.55833	-0.0198	181.603	-0.0136	4.56111	-0.0182		4.55833	0.8971	4.55833	0.9154
				4.56111	-0.0102	181.606	-0.0062	4.56389	-0.0182		4.56111	0.8962	4.56111	0.9108
				4.56389	-0.0034	181.608	0.0043	4.56667	-0.0182		4.56389	0.8956	4.56389	0.9058
				4.56667	-0.0021	181.611	0.0055	4.56944	-0.0182		4.56667	0.8953	4.56667	0.9015
				4.56944	-0.0012	181.614	0.0065	4.57222	-0.0182		4.56944	0.8944	4.56944	0.9064
				4.57222	0.0012	181.617	0.0074	4.575	-0.0182		4.57222	0.8934	4.57222	0.9009
				4.575	0.0018	181.619	0.008	4.57778	-0.0099		4.575	0.8934	4.575	0.9037
				4.57778	0.0027	181.622	0.0086	4.58056	0.0055		4.57778	0.8925	4.57778	0.899
				4.58056	0.0031	181.625	0.0093	4.58333	0.0068		4.58056	0.8916	4.58056	0.8916
				4.58333	0.0037	181.628	0.0099	4.58611	0.0077		4.58333	0.8909	4.58333	0.8878
				4.58611	0.0043	181.631	0.0102	4.58889	0.0083		4.58611	0.8903	4.58611	0.8829
				4.58889	0.0043	181.633	0.0105	4.59167	0.0093		4.58889	0.89	4.58889	0.8785
				4.59167	0.0046	181.636	0.0111	4.59444	0.0099		4.59167	0.8894	4.59167	0.882
				4.59444	0.0052	181.639	0.0111	4.59722	0.0102		4.59444	0.8888	4.59444	0.8773
				4.59722	0.0055	181.642	0.0114	4.6	0.0108		4.59722	0.8882	4.59722	0.8745
				4.6	0.0055	181.644	0.0117	4.60278	0.0111		4.6	0.8875	4.6	0.8711
				4.60278	0.0055	181.647	0.0117	4.60556	0.0117		4.60278	0.8869	4.60278	0.8677
				4.60556	0.0058	181.65	0.012	4.60833	0.012		4.60556	0.8869	4.60556	0.882
				4.60833	0.0058	181.653	0.012	4.61111	0.013		4.60833	0.8863	4.60833	0.8761
				4.61111	0.0058	181.656	0.0124	4.61389	0.0133		4.61111	0.886	4.61111	0.873
				4.61389	0.0058	181.658	0.0124	4.61667	0.0136		4.61389	0.886	4.61389	0.8742
				4.61667	0.0058	181.661	0.0124	4.61944	0.0139		4.61667	1.0748	4.61667	1.1176
				4.61944	0.0062	181.664	0.0127	4.62222	0.0142		4.61944	1.2096	4.61944	1.1808
				4.62222	0.0058	181.667	0.0127	4.625	0.0148		4.62222	1.214	4.62222	1.1883
				4.625	0.0062	181.669	0.0127	4.62778	0.0151		4.625	1.2171	4.625	1.1948
				4.62778	0.0062	181.672	0.0133	4.63056	0.0155		4.62778	1.3876	4.62778	1.3616
				4.63056	0.0062	181.675	0.0127	4.63333	0.0158		4.63056	1.4784	4.63056	1.8492
				4.63333	0.0062	181.678	0.0133	4.63611	0.0161		4.63333	1.5935	4.63333	2.0436
				4.63611	0.0062	181.681	0.0133	4.63889	0.0164		4.63611	1.8421	4.63611	2.0607
				4.63889	0.0062	181.683	0.0133	4.64167	0.0167		4.63889	1.95	4.63889	2.0731
				4.64167	0.0062	181.686	0.0136	4.64444	0.017		4.64167	1.9602	4.64167	2.0814
				4.64444	0.0062	181.689	0.0136	4.64722	0.0173		4.64444	1.9639	4.64444	2.0876
				4.64722	-0.0071	181.692	0.0052	4.65	0.0176		4.64722	1.9667	4.64722	2.0926
				4.65	-0.0148	181.694	-0.004	4.65278	0.0176		4.65	1.9686	4.65	2.0966
				4.65278	-0.0158	181.697	-0.0052	4.65556	0.0176		4.65278	1.9704	4.65278	2.101
				4.65556	-0.0164	181.7	-0.0062	4.65833	0.0179		4.65556	1.972	4.65556	2.1044
				4.65833	-0.0167	181.703	-0.0068	4.66111	0.0179		4.65833	1.9738	4.65833	2.1072
				4.66111	-0.017	181.706	-0.0074	4.66389	0.0179		4.66111	1.9751	4.66111	2.1115
				4.66389	-0.0173	181.708	-0.008	4.66667	0.0182		4.66389	1.9766	4.66389	2.1158
				4.66667	-0.0176	181.711	-0.0086	4.66944	0.0179		4.66667	1.9779	4.66667	2.1199
				4.66944	-0.0176	181.714	-0.0093	4.67222	0.0179		4.66944	1.9791	4.66944	2.1236
				4.67222	-0.0179	181.717	-0.0096	4.675	0.0179		4.67222	1.981	4.67222	2.127
				4.675	-0.0179	181.719	-0.0099	4.67778	0.0179		4.675	1.9822	4.675	2.131
				4.67778	-0.0179	181.722	-0.0105	4.68056	0.0179		4.67778	1.9835	4.67778	2.1347
				4.68056	-0.0182	181.725	-0.0108	4.68333	0.0179		4.68056	1.9847	4.68056	2.1378
				4.68333	-0.0186	181.728	-0.0111	4.68611	0.0179		4.68333	1.9859	4.68333	2.1422
				4.68611	-0.0186	181.731	-0.0114	4.68889	0.0179		4.68611	1.9872	4.68611	2.1471
				4.68889	-0.0186	181.733	-0.0114	4.69167	0.0176		4.68889	1.989	4.68889	2.1502
				4.69167	-0.0186	181.736	-0.0117	4.69444	0.0176		4.69167	1.9906	4.69167	2.154
				4.69444	-0.0189	181.739	-0.012	4.69722	0.0176		4.69444	1.9921	4.69444	2.1583
				4.69722	-0.0189	181.742	-0.012	4.7	0.0176		4.69722	1.9934	4.69722	2.1614
				4.7	-0.0189	181.744	-0.012	4.70278	0.0176		4.7	1.9946	4.7	2.1667
				4.70278	-0.0189	181.747	-0.0127	4.70556	0.0176		4.70278	1.9968	4.70278	2.1713
				4.70556	-0.0192	181.75	-0.013	4.70833	0.0176		4.70556	1.9986	4.70556	2.1747
				4.70833	-0.0192	181.753	-0.013	4.71111	0.0176		4.70833	2.0005	4.70833	2.1803
				4.71111	-0.0192	181.756	-0.013	4.71389	0.0173		4.71111	2.0024	4.71111	2.1853
				4.71389	-0.0192	181.758	-0.0133	4.71667	0.0173		4.71389	1.9636	4.71389	2.0824
				4.71667	-0.0192	181.761	-0.0133	4.71944	0.0173		4.71667	1.8129	4.71667	1.8585
				4.71944	-0.0195	181.764	-0.0133	4.72222	0.0173		4.71944	1.7897	4.71944	1.8188
				4.72222	-0.0195	181.767	-0.0133	4.725	0.0173		4.72222	1.7782	4.72222	1.7984
				4.725	-0.0195	181.769	-0.0136	4.72778	0.0173		4.725	1.7423	4.725	1.7159
				4.72778	-0.0195	181.772	-0.0136	4.73056	0.0173		4.72778	0.9136	4.72778	0.9564
				4.73056	-0.0198	181.775	-0.0136	4.73333	0.0173		4.73056	0.9089	4.73056	0.9489
				4.73333	-0.0111	181.778	-0.0055	4.73611	0.0173		4.73333	0.9064	4.73333	0.9433
				4.73611	-0.0034	181.781	0.0043	4.73889	0.017		4.73611	0.9049	4.73611	0.939
				4.73889	-0.0021	181.783	0.0055	4.74167	0.017		4.73889	0.9037	4.73889	0.934
				4.74167	-0.0012	181.786	0.0065	4.74444	0.017		4.74167	0.9027	4.74167	0.93
				4.74444	0.0012	181.789	0.0074	4.74722	0.0099		4.74444	0.9012	4.74444	0.9254
				4.74722	0.0018	181.792	0.008	4.75	-0.0037		4.74722	0.9002	4.74722	0.9213
				4.75	0.0024	181.794	0.0086	4.75278	-0.0052		4.75	0.8984	4.75	0.917
				4.75278	0.0031	181.797	0.0093	4.75556	-0.0058		4.75278	0.8984	4.75278	0.9117
				4.75556	0.0037	181.8	0.0099	4.75833	-0.0065		4.75556	0.8975	4.75556	0.9064
				4.75833	0.0043	181.803	0.0102	4.76111	-0.0071		4.75833	0.8971	4.75833	0.9018
				4.76111	0.0046	181.806	0.0108	4.76389	-0.0077		4.76111	0.8965	4.76111	0.903
				4.76389	0.0052	181.808	0.0111	4.76667	-0.008		4.76389	0.8959	4.76389	0.8987
				4.76667	0.0052	181.811	0.0114	4.76944	-0.0086		4.76667	0.8956	4.76667	0.8956
				4.76944	0.0055	181.814	0.0114	4.77222	-0.0089		4.76944	0.894	4.76944	0.8909
				4.77222	0.0055	181.817	0.0117	4.775	-0.0093		4.77222	0.894	4.77222	0.8866
				4.775	0.0055	181.819	0.0117	4.77778	-0.0099		4.775	0.8934	4.775	0.8816
				4.77778	0.0058	181.822	0.012	4.78056	-0.0102		4.77778	0.8928	4.77778	0.8764
				4.78056	0.0058	181.825	0.012	4.78333	-0.0105		4.78056	0.8922	4.78056	0.8984
				4.78333	0.0058	181.828	0.0124	4.78611	-0.0108		4.78333	0.8913	4.78333	0.8838
				4.78611	0.0058	181.831	0.0124	4.78889	-0.0111		4.78611	0.8906	4.78611	0.8835
				4.78889	0.0058	181.833	0.0127	4.79167	-0.0117		4.78889	0.89	4.78889	0.8785
				4.79167	0.0058	181.836	0.0127	4.79444	-0.012		4.79167	0.8897	4.79167	0.8785
				4.79444	0.0062	181.839	0.0127	4.79722	-0.0124		4.79444	0.8891	4.79444	0.8736
				4.79722	0.0062	181.842	0.0127	4.8	-0.013		4.79722	0.8888	4.79722	0.873
				4.8	0.0062	181.844	0.0133	4.80278	-0.0133		4.8	0.8882	4.8	0.8702
				4.80278	0.0062	181.847	0.0133	4.80556	-0.0136		4.80278	0.8878	4.80278	0.8779
				4.80556	0.0062	181.85	0.0133	4.80833	-0.0139		4.80556	0.8875	4.80556	0.8742
				4.80833	0.0062	181.853	0.0133	4.81111	-0.0142		4.80833	0.8872	4.80833	0.8689
				4.81111	0.0062	181.856	0.0133	4.81389	-0.0145		4.81111	1.1005	4.81111	1.1266
				4.81389	0.0062	181.858	0.0133	4.81667	-0.0148		4.81389	1.2093	4.81389	1.1802
				4.81667	0.0062	181.861	0.0136	4.81944	-0.0151		4.81667	1.2134	4.81667	1.1879
				4.81944	-0.0071	181.864	0.0065	4.82222	-0.0155		4.81944	1.2168	4.81944	1.1938
				4.82222	-0.0145	181.867	-0.004	4.825	-0.0158		4.82222	1.3919	4.82222	1.364
				4.825	-0.0155	181.869	-0.0052	4.82778	-0.0161		4.825	1.4763	4.825	1.8368
				4.82778	-0.0161	181.872	-0.0062	4.83056	-0.0164		4.82778	1.5885	4.82778	2.0377
				4.83056	-0.0164	181.875	-0.0068	4.83333	-0.0167		4.83056	1.8328	4.83056	2.0628
				4.83333	-0.017	181.878	-0.0074	4.83611	-0.017		4.83333	1.9487	4.83333	2.0746
				4.83611	-0.017	181.881	-0.008	4.83889	-0.017		4.83611	1.9599	4.83611	2.082
				4.83889	-0.0173	181.883	-0.0086	4.84167	-0.0173		4.83889	1.9636	4.83889	2.0879
				4.84167	-0.0173	181.886	-0.0093	4.84444	-0.0176		4.84167	1.9664	4.84167	2.0935
				4.84444	-0.0176	181.889	-0.0096	4.84722	-0.0176		4.84444	1.9683	4.84444	2.0979
				4.84722	-0.0176	181.892	-0.0099	4.85	-0.0179		4.84722	1.9701	4.84722	2.1025
				4.85	-0.0179	181.894	-0.0105	4.85278	-0.0179		4.85	1.9717	4.85	2.1062
				4.85278	-0.0179	181.897	-0.0108	4.85556	-0.0182		4.85278	1.9738	4.85278	2.1093
				4.85556	-0.0182	181.9	-0.0111	4.85833	-0.0182		4.85556	1.9751	4.85556	2.113
				4.85833	-0.0182	181.903	-0.0114	4.86111	-0.0182		4.85833	1.9766	4.85833	2.1183
				4.86111	-0.0186	181.906	-0.0117	4.86389	-0.0182		4.86111	1.9779	4.86111	2.1223
				4.86389	-0.0186	181.908	-0.0117	4.86667	-0.0186		4.86389	1.9791	4.86389	2.1264
				4.86667	-0.0186	181.911	-0.012	4.86944	-0.0186		4.86667	1.9807	4.86667	2.1301
				4.86944	-0.0186	181.914	-0.012	4.87222	-0.0186		4.86944	1.9819	4.86944	2.1338
				4.87222	-0.0189	181.917	-0.0127	4.875	-0.0186		4.87222	1.9831	4.87222	2.1372
				4.875	-0.0189	181.919	-0.0127	4.87778	-0.0186		4.875	1.9847	4.875	2.1416
				4.87778	-0.0189	181.922	-0.0127	4.88056	-0.0186		4.87778	1.9859	4.87778	2.145
				4.88056	-0.0189	181.925	-0.013	4.88333	-0.0186		4.88056	1.9875	4.88056	2.1484
				4.88333	-0.0192	181.928	-0.013	4.88611	-0.0186		4.88333	1.9887	4.88333	2.1521
				4.88611	-0.0192	181.931	-0.013	4.88889	-0.0186		4.88611	1.9903	4.88611	2.1546
				4.88889	-0.0192	181.933	-0.0133	4.89167	-0.0186		4.88889	1.9918	4.88889	2.1577
				4.89167	-0.0192	181.936	-0.0133	4.89444	-0.0186		4.89167	1.9934	4.89167	2.162
				4.89444	-0.0192	181.939	-0.0133	4.89722	-0.0186		4.89444	1.9949	4.89444	2.1657
				4.89722	-0.0195	181.942	-0.0136	4.9	-0.0186		4.89722	1.9968	4.89722	2.1661
				4.9	-0.0195	181.944	-0.0136	4.90278	-0.0186		4.9	1.9986	4.9	2.1713
				4.90278	-0.0195	181.947	-0.0136	4.90556	-0.0186		4.90278	2.0005	4.90278	2.1757
				4.90556	-0.0102	181.95	-0.0058	4.90833	-0.0182		4.90556	2.0024	4.90556	2.1806
				4.90833	-0.0034	181.953	0.0043	4.91111	-0.0182		4.90833	1.9636	4.90833	2.0603
				4.91111	-0.0021	181.956	0.0055	4.91389	-0.0182		4.91111	1.8136	4.91111	1.8598
				4.91389	-0.0012	181.958	0.0065	4.91667	-0.0099		4.91389	1.79	4.91389	1.8207
				4.91667	0.0012	181.961	0.0074	4.91944	0.0052		4.91667	1.7782	4.91667	1.8012
				4.91944	0.0018	181.964	0.008	4.92222	0.0068		4.91944	1.7373	4.91944	1.7364
				4.92222	0.0027	181.967	0.0086	4.925	0.0077		4.92222	0.9161	4.92222	0.9533
				4.925	0.0034	181.969	0.0093	4.92778	0.0083		4.925	0.9111	4.925	0.9505
				4.92778	0.0037	181.972	0.0099	4.93056	0.0089		4.92778	0.908	4.92778	0.9433
				4.93056	0.0043	181.975	0.0102	4.93333	0.0096		4.93056	0.9061	4.93056	0.939
				4.93333	0.0046	181.978	0.0108	4.93611	0.0102		4.93333	0.9055	4.93333	0.9343
				4.93611	0.0052	181.981	0.0111	4.93889	0.0105		4.93611	0.904	4.93611	0.9303
				4.93889	0.0052	181.983	0.0114	4.94167	0.0108		4.93889	0.9027	4.93889	0.9257
				4.94167	0.0055	181.986	0.0114	4.94444	0.0114		4.94167	0.9024	4.94167	0.9207
				4.94444	0.0055	181.989	0.0117	4.94722	0.0117		4.94444	0.9015	4.94444	0.9188
				4.94722	0.0058	181.992	0.012	4.95	0.0127		4.94722	0.9002	4.94722	0.9136
				4.95	0.0058	181.994	0.012	4.95278	0.013		4.95	0.899	4.95	0.9086
				4.95278	0.0058	181.997	0.0124	4.95556	0.0133		4.95278	0.899	4.95278	0.9037
				4.95556	0.0058	182	0.0124	4.95833	0.0139		4.95556	0.8978	4.95556	0.9077
				4.95833	0.0058	182.003	0.0124	4.96111	0.0142		4.95833	0.8978	4.95833	0.9012
				4.96111	0.0062	182.006	0.0124	4.96389	0.0145		4.96111	0.8962	4.96111	0.895
				4.96389	0.0062	182.008	0.0127	4.96667	0.0148		4.96389	0.8962	4.96389	0.8909
				4.96667	0.0062	182.011	0.0127	4.96944	0.0151		4.96667	0.8959	4.96667	0.8857
				4.96944	0.0062	182.014	0.0127	4.97222	0.0155		4.96944	0.895	4.96944	0.8906
				4.97222	0.0062	182.017	0.0133	4.975	0.0158		4.97222	0.8944	4.97222	0.8851
				4.975	0.0062	182.019	0.0133	4.97778	0.0161		4.975	0.894	4.975	0.8795
				4.97778	0.0062	182.022	0.0133	4.98056	0.0164		4.97778	0.8934	4.97778	0.8754
				4.98056	0.0062	182.025	0.0133	4.98333	0.0167		4.98056	0.8925	4.98056	0.8708
				4.98333	0.0062	182.028	0.0133	4.98611	0.017		4.98333	0.8916	4.98333	0.8773
				4.98611	0.0065	182.031	0.0136	4.98889	0.0173		4.98611	0.8909	4.98611	0.8671
				4.98889	0.0065	182.033	0.0136	4.99167	0.0173		4.98889	0.8906	4.98889	0.8634
				4.99167	-0.0068	182.036	0.0062	4.99444	0.0176		4.99167	0.89	4.99167	0.8813
				4.99444	-0.0145	182.039	-0.004	4.99722	0.0176		4.99444	0.8897	4.99444	0.8754
				4.99722	-0.0155	182.042	-0.0052	5	0.0179		4.99722	0.8894	4.99722	0.8723
				5	-0.0161	182.044	-0.0062	5.00278	0.0179		5	0.8891	5	0.8692
				5.00278	-0.0164	182.047	-0.0068	5.00556	0.0179		5.00278	0.8888	5.00278	0.8674
				5.00556	-0.0167	182.05	-0.0074	5.00833	0.0179		5.00556	1.0897	5.00556	1.0959
				5.00833	-0.017	182.053	-0.008	5.01111	0.0179		5.00833	1.209	5.00833	1.1802
				5.01111	-0.0173	182.056	-0.0086	5.01389	0.0179		5.01111	1.2131	5.01111	1.1879
				5.01389	-0.0173	182.058	-0.0093	5.01667	0.0179		5.01389	1.2165	5.01389	1.1941
				5.01667	-0.0176	182.061	-0.0096	5.01944	0.0179		5.01667	1.3405	5.01667	1.3352
				5.01944	-0.0176	182.064	-0.0102	5.02222	0.0179		5.01944	1.4763	5.01944	1.821
				5.02222	-0.0179	182.067	-0.0105	5.025	0.0179		5.02222	1.5888	5.02222	2.0414
				5.025	-0.0179	182.069	-0.0108	5.02778	0.0176		5.025	1.835	5.025	2.0647
				5.02778	-0.0182	182.072	-0.0111	5.03056	0.0179		5.02778	1.9487	5.02778	2.0771
				5.03056	-0.0182	182.075	-0.0111	5.03333	0.0176		5.03056	1.9602	5.03056	2.0855
				5.03333	-0.0182	182.078	-0.0114	5.03611	0.0176		5.03333	1.9636	5.03333	2.0904
				5.03611	-0.0186	182.081	-0.0117	5.03889	0.0176		5.03611	1.9664	5.03611	2.0948
				5.03889	-0.0186	182.083	-0.012	5.04167	0.0176		5.03889	1.9686	5.03889	2.0997
				5.04167	-0.0186	182.086	-0.012	5.04444	0.0176		5.04167	1.9704	5.04167	2.1044
				5.04444	-0.0189	182.089	-0.0127	5.04722	0.0176		5.04444	1.972	5.04444	2.1084
				5.04722	-0.0189	182.092	-0.0127	5.05	0.0173		5.04722	1.9738	5.04722	2.1118
				5.05	-0.0189	182.094	-0.013	5.05278	0.0173		5.05	1.9751	5.05	2.1146
				5.05278	-0.0189	182.097	-0.013	5.05556	0.0173		5.05278	1.9766	5.05278	2.118
				5.05556	-0.0192	182.1	-0.013	5.05833	0.0173		5.05556	1.9779	5.05556	2.122
				5.05833	-0.0192	182.103	-0.0133	5.06111	0.0173		5.05833	1.9794	5.05833	2.1261
				5.06111	-0.0192	182.106	-0.0133	5.06389	0.0173		5.06111	1.981	5.06111	2.1273
				5.06389	-0.0192	182.108	-0.0133	5.06667	0.017		5.06389	1.9822	5.06389	2.1316
				5.06667	-0.0192	182.111	-0.0133	5.06944	0.017		5.06667	1.9835	5.06667	2.1357
				5.06944	-0.0192	182.114	-0.0133	5.07222	0.017		5.06944	1.985	5.06944	2.1394
				5.07222	-0.0195	182.117	-0.0136	5.075	0.017		5.07222	1.9862	5.07222	2.1434
				5.075	-0.0195	182.119	-0.0136	5.07778	0.017		5.075	1.9875	5.075	2.1471
				5.07778	-0.0096	182.122	-0.0065	5.08056	0.017		5.07778	1.9893	5.07778	2.1512
				5.08056	-0.0034	182.125	0.0043	5.08333	0.017		5.08056	1.9906	5.08056	2.1543
				5.08333	-0.0021	182.128	0.0055	5.08611	0.0096		5.08333	1.9924	5.08333	2.1589
				5.08611	-0.0012	182.131	0.0065	5.08889	-0.0037		5.08611	1.9937	5.08611	2.1623
				5.08889	0.0012	182.133	0.0074	5.09167	-0.0052		5.08889	1.9952	5.08889	2.1679
				5.09167	0.0018	182.136	0.008	5.09444	-0.0062		5.09167	1.9974	5.09167	2.1679
				5.09444	0.0027	182.139	0.0086	5.09722	-0.0068		5.09444	1.999	5.09444	2.1738
				5.09722	0.0034	182.142	0.0093	5.1	-0.0071		5.09722	2.0008	5.09722	2.18
				5.1	0.004	182.144	0.0099	5.10278	-0.0077		5.1	2.0027	5.1	2.184
				5.10278	0.0043	182.147	0.0102	5.10556	-0.008		5.10278	1.9543	5.10278	2.0582
				5.10556	0.0046	182.15	0.0108	5.10833	-0.0086		5.10556	1.8129	5.10556	1.8563
				5.10833	0.0052	182.153	0.0111	5.11111	-0.0093		5.10833	1.7897	5.10833	1.8176
				5.11111	0.0055	182.156	0.0111	5.11389	-0.0096		5.11111	1.7779	5.11111	1.7981
				5.11389	0.0055	182.158	0.0114	5.11667	-0.0099		5.11389	1.7361	5.11389	1.7348
				5.11667	0.0055	182.161	0.0117	5.11944	-0.0102		5.11667	0.9176	5.11667	0.9548
				5.11944	0.0058	182.164	0.012	5.12222	-0.0105		5.11944	0.9123	5.11944	0.9483
				5.12222	0.0058	182.167	0.012	5.125	-0.0111		5.12222	0.9102	5.12222	0.9433
				5.125	0.0058	182.169	0.012	5.12778	-0.0114		5.125	0.9077	5.125	0.9384
				5.12778	0.0058	182.172	0.0124	5.13056	-0.0117		5.12778	0.9071	5.12778	0.9334
				5.13056	0.0062	182.175	0.0124	5.13333	-0.012		5.13056	0.9055	5.13056	0.9297
				5.13333	0.0062	182.178	0.0127	5.13611	-0.0124		5.13333	0.9046	5.13333	0.9247
				5.13611	0.0062	182.181	0.0127	5.13889	-0.013		5.13611	0.9043	5.13611	0.9201
				5.13889	0.0062	182.183	0.0127	5.14167	-0.0133		5.13889	0.903	5.13889	0.9157
				5.14167	0.0062	182.186	0.0133	5.14444	-0.0136		5.14167	0.9021	5.14167	0.9111
				5.14444	0.0065	182.189	0.0133	5.14722	-0.0139		5.14444	0.9006	5.14444	0.9068
				5.14722	0.0065	182.192	0.0133	5.15	-0.0142		5.14722	0.9006	5.14722	0.9006
				5.15	0.0062	182.194	0.0133	5.15278	-0.0145		5.15	0.8999	5.15	0.8953
				5.15278	0.0065	182.197	0.0136	5.15556	-0.0148		5.15278	0.8993	5.15278	0.8916
				5.15556	0.0065	182.2	0.0136	5.15833	-0.0151		5.15556	0.8984	5.15556	0.8953
				5.15833	0.0065	182.203	0.0136	5.16111	-0.0155		5.15833	0.8978	5.15833	0.8959
				5.16111	0.0065	182.206	0.0136	5.16389	-0.0158		5.16111	0.8971	5.16111	0.8922
				5.16389	-0.0068	182.208	0.0052	5.16667	-0.0161		5.16389	0.8965	5.16389	0.8922
				5.16667	-0.0145	182.211	-0.004	5.16944	-0.0164		5.16667	0.8959	5.16667	0.8903
				5.16944	-0.0155	182.214	-0.0052	5.17222	-0.0167		5.16944	0.8947	5.16944	0.8832
				5.17222	-0.0158	182.217	-0.0062	5.175	-0.0167		5.17222	0.8947	5.17222	0.8792
				5.175	-0.0164	182.219	-0.0068	5.17778	-0.017		5.175	0.894	5.175	0.8785
				5.17778	-0.0167	182.222	-0.0074	5.18056	-0.0173		5.17778	0.8934	5.17778	0.8829
				5.18056	-0.017	182.225	-0.008	5.18333	-0.0176		5.18056	0.8928	5.18056	0.8795
				5.18333	-0.017	182.228	-0.0086	5.18611	-0.0176		5.18333	0.8922	5.18333	0.8745
				5.18611	-0.0173	182.231	-0.0093	5.18889	-0.0179		5.18611	0.8916	5.18611	0.8699
				5.18889	-0.0176	182.233	-0.0096	5.19167	-0.0182		5.18889	0.8909	5.18889	0.8658
				5.19167	-0.0176	182.236	-0.0099	5.19444	-0.0182		5.19167	0.8906	5.19167	0.8705
				5.19444	-0.0179	182.239	-0.0105	5.19722	-0.0182		5.19444	0.8906	5.19444	0.8674
				5.19722	-0.0179	182.242	-0.0108	5.2	-0.0182		5.19722	0.8903	5.19722	0.8661
				5.2	-0.0182	182.244	-0.0111	5.20278	-0.0186		5.2	1.0887	5.2	1.1272
				5.20278	-0.0182	182.247	-0.0114	5.20556	-0.0186		5.20278	1.2087	5.20278	1.1805
				5.20556	-0.0182	182.25	-0.0114	5.20833	-0.0186		5.20556	1.2127	5.20556	1.1883
				5.20833	-0.0182	182.253	-0.0117	5.21111	-0.0186		5.20833	1.2162	5.20833	1.1945
				5.21111	-0.0186	182.256	-0.0117	5.21389	-0.0186		5.21111	1.3786	5.21111	1.3594
				5.21389	-0.0186	182.258	-0.012	5.21667	-0.0186		5.21389	1.475	5.21389	1.8102
				5.21667	-0.0189	182.261	-0.0127	5.21944	-0.0186		5.21667	1.5866	5.21667	2.0424
				5.21944	-0.0189	182.264	-0.0127	5.22222	-0.0186		5.21944	1.8309	5.21944	2.0669
				5.22222	-0.0189	182.267	-0.013	5.225	-0.0186		5.22222	1.9487	5.22222	2.0786
				5.225	-0.0189	182.269	-0.013	5.22778	-0.0186		5.225	1.9599	5.225	2.0864
				5.22778	-0.0189	182.272	-0.013	5.23056	-0.0186		5.22778	1.9636	5.22778	2.0923
				5.23056	-0.0192	182.275	-0.0133	5.23333	-0.0186		5.23056	1.9667	5.23056	2.0975
				5.23333	-0.0192	182.278	-0.0133	5.23611	-0.0186		5.23333	1.9686	5.23333	2.1025
				5.23611	-0.0192	182.281	-0.0133	5.23889	-0.0186		5.23611	1.9704	5.23611	2.1056
				5.23889	-0.0192	182.283	-0.0136	5.24167	-0.0182		5.23889	1.972	5.23889	2.1093
				5.24167	-0.0192	182.286	-0.0136	5.24444	-0.0182		5.24167	1.9738	5.24167	2.113
				5.24444	-0.0192	182.289	-0.0136	5.24722	-0.0182		5.24444	1.9754	5.24444	2.1171
				5.24722	-0.0195	182.292	-0.0136	5.25	-0.0182		5.24722	1.9766	5.24722	2.1205
				5.25	-0.0111	182.294	-0.0058	5.25278	-0.0182		5.25	1.9782	5.25	2.1251
				5.25278	-0.0034	182.297	0.0043	5.25556	-0.0096		5.25278	1.9794	5.25278	2.1279
				5.25556	-0.0021	182.3	0.0055	5.25833	0.0052		5.25556	1.9807	5.25556	2.1307
				5.25833	-0.0012	182.303	0.0065	5.26111	0.0068		5.25833	1.9819	5.25833	2.1347
				5.26111	0.0012	182.306	0.0074	5.26389	0.0077		5.26111	1.9831	5.26111	2.1378
				5.26389	0.0021	182.308	0.008	5.26667	0.0083		5.26389	1.9847	5.26389	2.1416
				5.26667	0.0027	182.311	0.0089	5.26944	0.0089		5.26667	1.9859	5.26667	2.1459
				5.26944	0.0034	182.314	0.0093	5.27222	0.0096		5.26944	1.9875	5.26944	2.1493
				5.27222	0.0037	182.317	0.0099	5.275	0.0099		5.27222	1.989	5.27222	2.1506
				5.275	0.0043	182.319	0.0102	5.27778	0.0105		5.275	1.9903	5.275	2.1549
				5.27778	0.0046	182.322	0.0108	5.28056	0.0108		5.27778	1.9918	5.27778	2.1586
				5.28056	0.0052	182.325	0.0111	5.28333	0.0114		5.28056	1.9934	5.28056	2.1633
				5.28333	0.0052	182.328	0.0114	5.28611	0.0117		5.28333	1.9949	5.28333	2.1676
				5.28611	0.0055	182.331	0.0114	5.28889	0.0127		5.28611	1.9968	5.28611	2.1732
				5.28889	0.0058	182.333	0.0117	5.29167	0.013		5.28889	1.9986	5.28889	2.1763
				5.29167	0.0058	182.336	0.012	5.29444	0.0133		5.29167	2.0005	5.29167	2.1816
				5.29444	0.0058	182.339	0.012	5.29722	0.0136		5.29444	2.0024	5.29444	2.1859
				5.29722	0.0058	182.342	0.0124	5.3	0.0142		5.29722	1.9639	5.29722	2.0607
				5.3	0.0058	182.344	0.0124	5.30278	0.0145		5.3	1.8133	5.3	1.8616
				5.30278	0.0062	182.347	0.0124	5.30556	0.0145		5.30278	1.79	5.30278	1.8219
				5.30556	0.0062	182.35	0.0127	5.30833	0.0148		5.30556	1.7785	5.30556	1.8018
				5.30833	0.0062	182.353	0.0127	5.31111	0.0155		5.30833	1.7351	5.30833	1.715
				5.31111	0.0062	182.356	0.0127	5.31389	0.0158		5.31111	0.9195	5.31111	0.9554
				5.31389	0.0062	182.358	0.0127	5.31667	0.0161		5.31389	0.9139	5.31389	0.9486
				5.31667	0.0062	182.361	0.0133	5.31944	0.0161		5.31667	0.9117	5.31667	0.9421
				5.31944	0.0065	182.364	0.0133	5.32222	0.0167		5.31944	0.9102	5.31944	0.9384
				5.32222	0.0065	182.367	0.0133	5.325	0.017		5.32222	0.9092	5.32222	0.9337
				5.325	0.0065	182.369	0.0133	5.32778	0.017		5.325	0.9077	5.325	0.9294
				5.32778	0.0065	182.372	0.0136	5.33056	0.0173		5.32778	0.9064	5.32778	0.9238
				5.33056	0.0065	182.375	0.0136	5.33333	0.0173		5.33056	0.9049	5.33056	0.9195
				5.33333	0.0065	182.378	0.0136	5.33611	0.0176		5.33333	0.9046	5.33333	0.9148
				5.33611	-0.0052	182.381	0.0052	5.33889	0.0176		5.33611	0.904	5.33611	0.9105
				5.33889	-0.0145	182.383	-0.004	5.34167	0.0179		5.33889	0.9033	5.33889	0.9052
				5.34167	-0.0155	182.386	-0.0052	5.34444	0.0179		5.34167	0.9024	5.34167	0.9006
				5.34444	-0.0158	182.389	-0.0062	5.34722	0.0179		5.34444	0.9018	5.34444	0.9095
				5.34722	-0.0164	182.392	-0.0068	5.35	0.0179		5.34722	0.9009	5.34722	0.9033
				5.35	-0.0167	182.394	-0.0074	5.35278	0.0179		5.35	0.9006	5.35	0.899
				5.35278	-0.0167	182.397	-0.008	5.35556	0.0179		5.35278	0.8993	5.35278	0.8937
				5.35556	-0.017	182.4	-0.0086	5.35833	0.0179		5.35556	0.899	5.35556	0.8878
				5.35833	-0.0173	182.403	-0.0093	5.36111	0.0179		5.35833	0.8984	5.35833	0.886
				5.36111	-0.0176	182.406	-0.0096	5.36389	0.0179		5.36111	0.8978	5.36111	0.8851
				5.36389	-0.0176	182.408	-0.0099	5.36667	0.0179		5.36389	0.8971	5.36389	0.8798
				5.36667	-0.0176	182.411	-0.0105	5.36944	0.0179		5.36667	0.8965	5.36667	0.8841
				5.36944	-0.0179	182.414	-0.0108	5.37222	0.0176		5.36944	0.8956	5.36944	0.8789
				5.37222	-0.0179	182.417	-0.0111	5.375	0.0176		5.37222	0.8953	5.37222	0.8776
				5.375	-0.0182	182.419	-0.0111	5.37778	0.0176		5.375	0.8947	5.375	0.8847
				5.37778	-0.0182	182.422	-0.0117	5.38056	0.0176		5.37778	0.894	5.37778	0.8742
				5.38056	-0.0182	182.425	-0.0117	5.38333	0.0176		5.38056	0.8937	5.38056	0.8708
				5.38333	-0.0186	182.428	-0.012	5.38611	0.0176		5.38333	0.8928	5.38333	0.8655
				5.38611	-0.0186	182.431	-0.012	5.38889	0.0176		5.38611	0.8928	5.38611	0.8714
				5.38889	-0.0186	182.433	-0.0127	5.39167	0.0173		5.38889	0.8925	5.38889	0.8661
				5.39167	-0.0186	182.436	-0.0127	5.39444	0.0173		5.39167	0.8922	5.39167	0.8674
				5.39444	-0.0189	182.439	-0.013	5.39722	0.0173		5.39444	1.1197	5.39444	1.1244
				5.39722	-0.0189	182.442	-0.013	5.4	0.0173		5.39722	1.2084	5.39722	1.1802
				5.4	-0.0189	182.444	-0.013	5.40278	0.0173		5.4	1.2124	5.4	1.1876
				5.40278	-0.0192	182.447	-0.0133	5.40556	0.0173		5.40278	1.2158	5.40278	1.1938
				5.40556	-0.0189	182.45	-0.0133	5.40833	0.0173		5.40556	1.3839	5.40556	1.3597
				5.40833	-0.0192	182.453	-0.0133	5.41111	0.0173		5.40833	1.4741	5.40833	1.8235
				5.41111	-0.0192	182.456	-0.0133	5.41389	0.017		5.41111	1.586	5.41111	2.0396
				5.41389	-0.0192	182.458	-0.0133	5.41667	0.017		5.41389	1.8309	5.41389	2.0669
				5.41667	-0.0192	182.461	-0.0136	5.41944	0.017		5.41667	1.9487	5.41667	2.0793
				5.41944	-0.0195	182.464	-0.0136	5.42222	0.017		5.41944	1.9596	5.41944	2.0873
				5.42222	-0.0096	182.467	-0.0077	5.425	0.0099		5.42222	1.9633	5.42222	2.0938
				5.425	-0.0031	182.469	0.0043	5.42778	-0.0037		5.425	1.9661	5.425	2.0991
				5.42778	-0.0018	182.472	0.0055	5.43056	-0.0052		5.42778	1.9683	5.42778	2.1031
				5.43056	-0.0009	182.475	0.0065	5.43333	-0.0062		5.43056	1.9701	5.43056	2.1072
				5.43333	0.0015	182.478	0.0074	5.43611	-0.0068		5.43333	1.9717	5.43333	2.1106
				5.43611	0.0021	182.481	0.008	5.43889	-0.0071		5.43611	1.9735	5.43611	2.114
				5.43889	0.0027	182.483	0.0086	5.44167	-0.0077		5.43889	1.9748	5.43889	2.1174
				5.44167	0.0034	182.486	0.0093	5.44444	-0.0083		5.44167	1.9763	5.44167	2.1202
				5.44444	0.004	182.489	0.0099	5.44722	-0.0086		5.44444	1.9776	5.44444	2.1236
				5.44722	0.0043	182.492	0.0102	5.45	-0.0089		5.44722	1.9791	5.44722	2.1276
				5.45	0.0046	182.494	0.0108	5.45278	-0.0096		5.45	1.9807	5.45	2.131
				5.45278	0.0055	182.497	0.0111	5.45556	-0.0099		5.45278	1.9819	5.45278	2.1347
				5.45556	0.0055	182.5	0.0111	5.45833	-0.0102		5.45556	1.9835	5.45556	2.1382
				5.45833	0.0058	182.503	0.0114	5.46111	-0.0105		5.45833	1.9847	5.45833	2.1425
				5.46111	0.0058	182.506	0.0117	5.46389	-0.0111		5.46111	1.9859	5.46111	2.1456
				5.46389	0.0062	182.508	0.0117	5.46667	-0.0114		5.46389	1.9872	5.46389	2.1453
				5.46667	0.0062	182.511	0.012	5.46944	-0.0117		5.46667	1.989	5.46667	2.1493
				5.46944	0.0062	182.514	0.012	5.47222	-0.0117		5.46944	1.9903	5.46944	2.1533
				5.47222	0.0062	182.517	0.0124	5.475	-0.0124		5.47222	1.9921	5.47222	2.1574
				5.475	0.0062	182.519	0.0124	5.47778	-0.013		5.475	1.9934	5.475	2.1617
				5.47778	0.0065	182.522	0.0124	5.48056	-0.0133		5.47778	1.9949	5.47778	2.1651
				5.48056	0.0065	182.525	0.0127	5.48333	-0.0136		5.48056	1.9971	5.48056	2.1695
				5.48333	0.0065	182.528	0.0127	5.48611	-0.0139		5.48333	1.9986	5.48333	2.1735
				5.48611	0.0065	182.531	0.0133	5.48889	-0.0142		5.48611	2.0005	5.48611	2.1781
				5.48889	0.0065	182.533	0.0133	5.49167	-0.0145		5.48889	2.0027	5.48889	2.1834
				5.49167	0.0065	182.536	0.0133	5.49444	-0.0148		5.49167	1.9528	5.49167	2.065
				5.49444	0.0068	182.539	0.0133	5.49722	-0.0151		5.49444	1.8133	5.49444	1.8672
				5.49722	0.0068	182.542	0.0133	5.5	-0.0155		5.49722	1.7897	5.49722	1.8263
				5.5	0.0068	182.544	0.0136	5.50278	-0.0158		5.5	1.7785	5.5	1.8055
				5.50278	0.0068	182.547	0.0136	5.50556	-0.0161		5.50278	1.7348	5.50278	1.7426
				5.50556	0.0068	182.55	0.0136	5.50833	-0.0161		5.50556	0.9207	5.50556	0.9548
				5.50833	-0.0065	182.553	0.0052	5.51111	-0.0164		5.50833	0.9164	5.50833	0.9474
				5.51111	-0.0142	182.556	-0.004	5.51389	-0.0167		5.51111	0.9136	5.51111	0.9402
				5.51389	-0.0151	182.558	-0.0052	5.51667	-0.017		5.51389	0.9114	5.51389	0.9362
				5.51667	-0.0158	182.561	-0.0062	5.51944	-0.017		5.51667	0.9108	5.51667	0.9322
				5.51944	-0.0161	182.564	-0.0068	5.52222	-0.0173		5.51944	0.9092	5.51944	0.9275
				5.52222	-0.0164	182.567	-0.0074	5.525	-0.0176		5.52222	0.9086	5.52222	0.9247
				5.525	-0.0167	182.569	-0.008	5.52778	-0.0179		5.525	0.9071	5.525	0.9201
				5.52778	-0.017	182.572	-0.0086	5.53056	-0.0179		5.52778	0.9061	5.52778	0.9161
				5.53056	-0.0173	182.575	-0.0089	5.53333	-0.0179		5.53056	0.9052	5.53056	0.9142
				5.53333	-0.0173	182.578	-0.0096	5.53611	-0.0182		5.53333	0.9046	5.53333	0.9092
				5.53611	-0.0176	182.581	-0.0102	5.53889	-0.0182		5.53611	0.904	5.53611	0.9049
				5.53889	-0.0176	182.583	-0.0102	5.54167	-0.0182		5.53889	0.9033	5.53889	0.9002
				5.54167	-0.0176	182.586	-0.0108	5.54444	-0.0182		5.54167	0.903	5.54167	0.904
				5.54444	-0.0179	182.589	-0.0111	5.54722	-0.0186		5.54444	0.9021	5.54444	0.8978
				5.54722	-0.0179	182.592	-0.0111	5.55	-0.0186		5.54722	0.9018	5.54722	0.8962
				5.55	-0.0182	182.594	-0.0114	5.55278	-0.0182		5.55	0.9009	5.55	0.8906
[truncated: 61,737 more rows]

## Sheet: Figure 4
Figure 4a			Figure 4b			Figure 4c					Figure 4d			Figure 4e
-70	-0.04826		1	-0.171		10	33.3333	10	4774.54		0.00278	1.3321		0.00278	1.8836	164.044	1.9503	0.00278	1.4673
-69.5	-0.0505		2	-0.198		10.02	108.333	10.02	4774.54		0.00556	1.3092		0.00556	1.8852	164.047	1.9531	0.00556	1.1557
-69	-0.04728		3	-0.344		10.04	58.3333	10.04	4774.54		0.00833	1.307		0.00833	1.8867	164.05	1.9559	0.00833	1.0611
-68.5	-0.04981					10.06	75	10.06	4780.86		0.01111	1.3058		0.01111	1.8889	164.053	1.9587	0.01111	1.0252
-68	-0.05214					10.08	25	10.08	4780.86		0.01389	1.3048		0.01389	1.8905	164.056	1.9618	0.01389	1.0153
-67.5	-0.05659					10.1	66.6667	10.1	4749.28		0.01667	1.3042		0.01667	1.892	164.058	1.9645	0.01667	1.0153
-67	-0.05516					10.12	125	10.12	4749.28		0.01944	1.3039		0.01944	1.8939	164.061	1.968	0.01944	1.0196
-66.5	-0.05461					10.14	75	10.14	4774.54		0.02222	1.3036		0.02222	1.8954	164.064	1.9714	0.02222	1.0249
-66	-0.05659					10.16	75	10.16	4755.6		0.025	1.3033		0.025	1.8973	164.067	1.9748	0.025	1.0308
-65.5	-0.06332					10.18	50	10.18	4774.54		0.02778	1.3033		0.02778	1.8991	164.069	1.9791	0.02778	1.036
-65	-0.05821					10.2	33.3333	10.2	4793.49		0.03056	1.3033		0.03056	1.9007	164.072	1.9379	0.03056	1.041
-64.5	-0.06084					10.22	66.6667	10.22	4768.23		0.03333	1.3027		0.03333	1.9022	164.075	1.8917	0.03333	1.0453
-64	-0.05924					10.24	100	10.24	4780.86		0.03611	1.3027		0.03611	1.9041	164.078	1.8808	0.03611	1.0494
-63.5	-0.06038					10.26	50	10.26	4749.28		0.03889	1.3027		0.03889	1.906	164.081	1.874	0.03889	1.0531
-63	-0.06375					10.28	50	10.28	4755.6		0.04167	1.3027		0.04167	1.9075	164.083	1.8691	0.04167	1.0559
-62.5	-0.06366					10.3	16.6667	10.3	4749.28		0.04444	1.3023		0.04444	1.9091	164.086	1.8656	0.04444	1.058
-62	-0.06332					10.32	75	10.32	4787.18		0.04722	1.3027		0.04722	1.9109	164.089	1.8622	0.04722	1.0602
-61.5	-0.06315					10.34	41.6667	10.34	4768.23		0.05	1.3023		0.05	1.9128	164.092	1.8278	0.05	1.0618
-61	-0.06486					10.36	66.6667	10.36	4806.12		0.05278	1.3027		0.05278	1.9143	164.094	1.7943	0.05278	1.0633
-60.5	-0.06802					10.38	91.6667	10.38	4780.86		0.05556	1.3023		0.05556	1.9159	164.097	1.7807	0.05556	1.0646
-60	-0.06625					10.4	66.6667	10.4	4787.18		0.05833	1.3023		0.05833	1.9174	164.1	1.7705	0.05833	1.0655
-59.5	-0.06694					10.42	75	10.42	4774.54		0.06111	1.3023		0.06111	1.919	164.103	1.7612	0.06111	1.067
-59	-0.0715					10.44	83.3333	10.44	4774.54		0.06389	1.3023		0.06389	1.9211	164.106	1.7531	0.06389	1.068
-58.5	-0.06796					10.46	66.6667	10.46	4755.6		0.06667	1.3023		0.06667	1.9227	164.108	1.7457	0.06667	1.0689
-58	-0.06982					10.48	75	10.48	4780.86		0.06944	1.3023		0.06944	1.9242	164.111	1.7392	0.06944	1.0695
-57.5	-0.06894					10.5	58.3333	10.5	4749.28		0.07222	1.3023		0.07222	1.9258	164.114	1.7323	0.07222	1.0701
-57	-0.07191					10.52	91.6667	10.52	4774.54		0.075	1.3023		0.075	1.9273	164.117	1.7252	0.075	1.0711
-56.5	-0.07357					10.54	75	10.54	4755.6		0.07778	1.3023		0.07778	1.9295	164.119	1.7184	0.07778	1.0714
-56	-0.07285					10.56	50	10.56	4761.91		0.08056	1.3023		0.08056	1.9311	164.122	1.7113	0.08056	1.072
-55.5	-0.07288					10.58	50	10.58	4793.49		0.08333	1.3023		0.08333	1.9326	164.125	1.7044	0.08333	1.0729
-55	-0.07052					10.6	83.3333	10.6	4749.28		0.08611	1.3023		0.08611	1.9342	164.128	1.6989	0.08611	1.0732
-54.5	-0.07168					10.62	66.6667	10.62	4780.86		0.08889	1.3023		0.08889	1.9363	164.131	1.6933	0.08889	1.1219
-54	-0.07215					10.64	58.3333	10.64	4761.91		0.09167	1.3023		0.09167	1.9379	164.133	1.6883	0.09167	1.2667
-53.5	-0.07027					10.66	75	10.66	4768.23		0.09444	1.302		0.09444	1.9394	164.136	1.6843	0.09444	1.2986
-53	-0.07186					10.68	25	10.68	4755.6		0.09722	1.3023		0.09722	1.941	164.139	1.6803	0.09722	1.3147
-52.5	-0.07056					10.7	91.6667	10.7	4742.96		0.1	1.302		0.1	1.9428	164.142	1.6768	0.1	1.3606
-52	-0.07166					10.72	83.3333	10.72	4761.91		0.10278	1.302		0.10278	1.9447	164.144	1.6734	0.10278	1.528
-51.5	-0.07183					10.74	50	10.74	4736.65		0.10556	1.302		0.10556	1.9463	164.147	1.6703	0.10556	1.5873
-51	-0.07064					10.76	75	10.76	4749.28		0.10833	1.302		0.10833	1.9478	164.15	1.6672	0.10833	1.6427
-50.5	-0.07004					10.78	75	10.78	4749.28		0.11111	1.302		0.11111	1.949	164.153	1.6641	0.11111	1.7016
-50	-0.06991					10.8	100	10.8	4755.6		0.11389	1.302		0.11389	1.9503	164.156	1.661	0.11389	1.7646
-49.5	-0.07123					10.82	91.6667	10.82	4742.96		0.11667	1.302		0.11667	1.9097	164.158	1.6579	0.11667	1.825
-49	-0.06802					10.84	58.3333	10.84	4780.86		0.11944	1.302		0.11944	1.874	164.161	1.6548	0.11944	1.8774
-48.5	-0.06954					10.86	41.6667	10.86	4774.54		0.12222	1.302		0.12222	1.8656	164.164	1.6517	0.12222	1.9215
-48	-0.06783					10.88	75	10.88	4780.86		0.125	1.302		0.125	1.8604	164.167	1.648	0.125	1.9543
-47.5	-0.06658					10.9	50	10.9	4761.91		0.12778	1.302		0.12778	1.8567	164.169	1.6446	0.12778	1.9763
-47	-0.06507					10.92	91.6667	10.92	4780.86		0.13056	1.302		0.13056	1.8539	164.172	1.6409	0.13056	1.9937
-46.5	-0.06239					10.94	91.6667	10.94	4749.28		0.13333	1.302		0.13333	1.8517	164.175	1.6369	0.13333	2.0104
-46	-0.06343					10.96	41.6667	10.96	4755.6		0.13611	1.302		0.13611	1.8179	164.178	1.6322	0.13611	2.0269
-45.5	-0.06773					10.98	100	10.98	4787.18		0.13889	1.302		0.13889	1.7798	164.181	1.6269	0.13889	2.0433
-45	-0.06605					11	75	11	4787.18		0.14167	1.302		0.14167	1.7683	164.183	1.6217	0.14167	2.0594
-44.5	-0.06483					11.02	50	11.02	4755.6		0.14444	1.302		0.14444	1.759	164.186	1.6152	0.14444	2.0746
-44	-0.06575					11.04	50	11.04	4755.6		0.14722	1.302		0.14722	1.7513	164.189	1.6074	0.14722	2.0892
-43.5	-0.06538					11.06	83.3333	11.06	4768.23		0.15	1.302		0.15	1.7441	164.192	1.5984	0.15	2.1022
-43	-0.06467					11.08	25	11.08	4761.91		0.15278	1.302		0.15278	1.7376	164.194	1.5869	0.15278	2.1134
-42.5	-0.06381					11.1	58.3333	11.1	4755.6		0.15556	1.302		0.15556	1.7317	164.197	1.5733	0.15556	2.1233
-42	-0.06368					11.12	50	11.12	4742.96		0.15833	1.302		0.15833	1.7261	164.2	1.5553	0.15833	2.132
-41.5	-0.06208					11.14	75	11.14	4749.28		0.16111	1.3017		0.16111	1.7206	164.203	1.5327	0.16111	2.1388
-41	-0.06348					11.16	41.6667	11.16	4761.91		0.16389	1.3017		0.16389	1.7156	164.206	1.5045	0.16389	2.1447
-40.5	-0.06263					11.18	41.6667	11.18	4793.49		0.16667	1.302		0.16667	1.7106	164.208	1.4738	0.16667	2.1502
-40	-0.06386					11.2	58.3333	11.2	4780.86		0.16944	1.3017		0.16944	1.706	164.211	1.4431	0.16944	2.1546
-39.5	-0.06378					11.22	41.6667	11.22	4761.91		0.17222	1.3017		0.17222	1.7023	164.214	1.4121	0.17222	2.1586
-39	-0.06333					11.24	108.333	11.24	4793.49		0.175	1.3017		0.175	1.6982	164.217	1.3811	0.175	2.1617
-38.5	-0.06207					11.26	41.6667	11.26	4780.86		0.17778	1.3017		0.17778	1.6948	164.219	1.3507	0.17778	2.1651
-38	-0.06186					11.28	25	11.28	4761.91		0.18056	1.3017		0.18056	1.6917	164.222	1.32	0.18056	2.1679
[truncated: 63,808 more rows]

## Sheet: SI Figure 2
Figure 2c					Figure 2d
[truncated: 30 more rows]

[truncated: 30 more sheets: SI Figure 3, SI Figure 4, SI Figure 5, SI Figure 7, SI Figure 8, SI Figure 9, SI Figure 10, SI Figure 11, SI Figure 12, SI Figure 14, SI Figure 15, SI Figure 16, SI Figure 17, SI Figure 18, SI Figure 21, SI Figure 22, SI Figure 23, SI Figure 24, SI Figure 25, SI Figure 26 …]
